# Supplementary material for: Analysis and comparison of protein secondary structures in the rachis of avian flight feathers
Source: PeerJ. 2022 Feb 28;10:e12919. doi: 10.7717/peerj.12919 (PMC8893027; doi:10.7717/peerj.12919)
Supplement: Table S1 — Expression profiles in feathers and protein sequences of the epidermal differentiation complex (EPC) of chickens were annotated from Lin et al. (2021a); Lin et al. (2021b). Secondary structures of EDC proteins were predicted using JPred4 (https://www.compbio.dundee.ac.uk/jpred/, accessed on 3 December 2021) (Drozdetskiy et al., 2015). [file peerj-10-12919-s001.xlsx]

## Sheet: 工作表1
EDC protein	Known expression in feather*	Amino acid sequence	Predicted PSSs (helix is red, sheet is yellow and coil is black)
EDYM2	Intermediate	MHYYGERYKQLYLPGSSYVTESHQHCTSQPDACSTTCHPLSIIKSPMPRWQSYVQPFTYVCSQPSVTHSTLLPCQPCVQQCVVLCPDPCETTCLLPCRKPSVRLSPAQPLQSCENGHLEKKRVAKSLPPCAPRCPEPGKLKFPPCGIRYSSSCKDECRSKKVSRCSSQRYGAENRCLQGMTSGYSLPLRGVTECPPQQCVTQCFMEEYISPFPHQKCSKGYPTQECITTCTQQQVPKCPPGSGVKGSSSQQHLAKCSLLQEGAKHKSSSAQHISKSKCLHPCAVQRSPRHHAEDVKRSSHSKKSRCASKWLW	---HHHHHHH---------------------HH---------------------------------------------------------------------------------------------------------------------------------------------------------------------------------------------------------------------------------------------------------------------------------------
EDQREP	Intermediate	MLCYQQQCFPPLHQEHIPIKCPQTHPLMHSWQSELCTPQYVTPCVPRQRFLSSSFSPQQCVTQCIPRQQYATKCVQQQQCVTQHIPPARCVTTCVPQQSCAAQGMSQEPCVTKCMPQQQCATKCISQQQCATKCIPQQQCAARCVTTCIPQQPFLTKGIRQQHSATVCIPQHCVTTYAPHEQCATRCVTTCVPQQRATRCVSQRYVTACAPQQCATKSIPQQQQCATKCIPQQQCATRCVTTCVPQPCETKGTSICVPQQQCATKCIPQQQCVTKCVPQQCATKCIPQQQCATKCIPQQQCATKCIPQQQCATKCIPQQQCAKCIPQQQCVTKCIPQQQCVTKCIPQQQCVTKCAPQQQCTKCIPQQQCATKCVPQQCATKCIPQQQCVTKCIPQQQCA…	---------------------------------------------------------------------------------------------------------------------------------------------------------------------------------------------------------------------------------------------------------------------------------------------------------------------------------------------------------------------------------------------------------------…
EDPE	Intermediate	MSLNQMQCKQEVTLPPGLGKTISKQNQEPEPCPEPVPCPQQHQPEAQVAEVIAAVVVQYPEETEPLPAPSVEPGKGEAPAVVIPECPPQEQQQQQSKLPPTLPPVSQPEPVACSQEKSACKELPEPVLAVCPEAVPQQKQECKEIPVQVPVISPEPAKCPQEKQEHKEIPVPVPVQNPEPVPCPQEKQECKEVPVPEPVQEPEPAPCPQEKQECKEIPVVVPVQNPEPAPCPQEKQECKEVPVPTPCPAEKQECKEIPVVVPVQNPDPVPCPQEKQECKEVPVPDPEPEQSSIPEKHPPLEQQQVKQPSPWPLTQK	----------------------------------------------------------------------------------------------------------------------------------------------------------------------------------------------------------------------------------------------------------------------------------------------------------------------------
EDP3	Intermediate	MSSHQQKQQQQIPAQCQQKCPPKGVEQCQAPKGQTKCPVKSIPQQQQQQQCPKQK	---HHHHHHH----HH---------------------------HHHHHH------
EDQCM	High	MSYYEQCKQPCLPPPICLQKCSQSVEPCSNICVKPCPTQCVEVCQNPCASECTTCCSTQCVEPCSTQCSTQCVTQCVEPCSTQCVTQCVEPCSTQCSTQCVEPCSTQCSTQCVTQCVEPCSTQCGTQCVTQCVEPCSTQCTTQCVDVCPPTCVDACIKPCATQCPTQCPVPCVEQCSTQCSTKCVEPCPAPCVEVCTKKCVDTCETVCLEPCGTVCTRPC	----------------------------------------------------------------------------------------------------------------------------------------------------------------------------------------------------------------------------
EDDM	High	MLCQTDCQRGLPCLPPHVVLVRNLPVSRSVDPCNSVCSVSRLNTCADPCYYARVPQGTTTYLKLGSCDLRQIALDPCCLGITTLTDPCCQDVTRCSSTRCVDPCCCKVTECSSTRYVDSCCQDATQCTTRCVDSCCQDATQCTTRCVDPCCQDVTQCTTRCVDPCRQDATQCTTRCVDPCRQDATQCTTRCVDPCCQDVTKCTTRCVDPCRQDTTQCTTRCVDPCCQDVTKCTTRCIDPCRQDTTQCTTRCVDPCCQDVTRCTTRCVDPCCKEVTRCTTRCVDPCCQDVTKCTTRCVDPCCKEVTKCTTTRCVDPCCKEVTRCTTRCADPCCGEVTKCTTKYVDPCCRPVTRCATTCVDPCCGRVTKCTNKCVDPCYGAVTRCSTKCVEPCCEEVSKCT…	---------------------------------------------------------------------------------------------------------------------------------------------------------------------------------------------------------------------------------------------------------------------------------------------------------------------------------------------------------------------------------------------------------------…
EDNC	Low	MPVDFEIASIRFFPLLSFSSYLNCNTIGTNLPGRKMSEPCELPCLPPPACVGTSVPTDLCTSCSVTVHSDTCPTQDPCPCPEQTPGVDLCQAAPSCPDVCGPACPPPTVPAPGDICDPCTSQCVTSCVCPAADLQQCQAETSTSLQSTSPAAPCAPETVGMCMEAFPHQHAASPCTPETDEIYVETILVQHPPLSTKLCTPEAAGPCVETCPSQHGIAPAELCILETTTGTCMETPSPQHSESLCTIEVLEACTETPPTICMEDPSCPQAASTPHPEQCPLPCTDPCTVQTSVCTEPCSSAATQGPSSASSPRAPFRLNTRTAAIVERCLARCQSWLRGTK	------------------------------------------------------------EE----------------------------------------------------------------------------------------------------------------------------------------------------------------------------------------------------------------------------------------------------------------------HHHH-------------
CRNN	Low	MAQLQENINGIITVFYTYARSDGDSSTLSRGELRQLIEQEFGDVITDARDPRTVDEVLFFLDEDSSGKIDFGEFLSLIFRVAKACHRQLQQYLEPEYDQELTVQEEADGEQQHNQVLEQGVSEQVQEGGTPQQDQDTQQHQESEEPKNHQGTQQKQEGGTPKYQDTQKIEKSEIPKVQDTQKTQEVETPKNNESTQQKKSETPKDNQDTHQDDRAKTPEQSPKRGENVVTKSPEEDRNTQEAEKTPKHDPKPHQDKVTETPKLGQDHHQRHELKPAEQSHTSPTKTPGGTTDKTKDHVAHWQDPSPKGTQELPPPVRGTSPHPDPRPSGTQHDPAHLPNPTVIVREGSGAEAEHVPGQQQHGAHGKGKHVAEQEHLQPQWPPRK	----HHHHHHHHHHHHHHH----------HHHHHHHHHHHH---------HHHHHHHHHH-------EEEEEE---HHHHHHHHH-H--H------------------------------------------------------------------------------------------------------------------------------------------------------------------------------------------------------------------------------------------------------------------------------------------------------
SCFN	Intermediate	MSHFLDSVSTIITVFYQHAKEDGDQSKLNRRKMKEFIEKEFADAIVNPHDPQTIEKILQFLEWDGDGEIDFNEFLLLVFRVAKACYWYLQKGQCLLQRTKLITSSKTIQEPEIKNRGSRQQLQEEEPQTLERNRHPPCIPEPQPDTRVQDLETHEETGSHRQQHNTQSRADARQSTRPSEIIPQEYEEQTQEPCDQRSRQRRQPPELDRLGDLQSHKHGSLKAAQNDERQNQEKPQREQLADVRSCSHSCEPQLLPDRRSDRQPREPALPAYDQRNHRPQDQEAVAHGRSSRRPHEPEEADRGRHNQPRNPELLKDERSRNHLRKLEQKELERSSRQPCKPECLDSERLHQSYLQEPLVISHKYNNTRELEEDYYEQGKTQKDRKSCESMMEERTQEDS…	----HHHHHHHHHHHHHHH----------HHHHHHHHHHHHH--------HHHHHHHHHH-----------HHHHHHHHHHHHHH--------------------------------------------------------------------------------------------------------------------------------------------------------------------------------------------------------------------------------------------------------------------------------------------------------------------------…	MSHFLDSVSTIITVFYQHAKEDGDQSKLNRRKMKEFIEKEFADAIVNPHDPQTIEKILQFLEWDGDGEIDFNEFLLLVFRVAKACYWYLQKGQCLLQRTKLITSSKTIQEPEIKNRGSRQQLQEEEPQTLERNRHPPCIPEPQPDTRVQDLETHEETGSHRQQHNTQSRADARQSTRPSEIIPQEYEEQTQEPCDQRSRQRRQPPELDRLGDLQSHKHGSLKAAQNDERQNQEKPQREQLADVRSCSHSCEPQLLPDRRSDRQPREPALPAYDQRNHRPQDQEAVAHGRSSRRPHEPEEADRGRHNQPRNPELLKDERSRNHLRKLEQKELERSSRQPCKPECLDSERLHQSYLQEPLVISHKYNNTRELEEDYYEQGKTQKDRKSCESMMEERTQEDS…	MSHFLDSVSTIITVFYQHAKEDGDQSKLNRRKMKEFIEKEFADAIVNPHDPQTIEKILQFLEWDGDGEIDFNEFLLLVFRVAKACYWYLQKGQCLLQRTKLITSSKTIQEPEIKNRGSRQQLQEEEPQTLERNRHPPCIPEPQPDTRVQDLETHEETGSHRQQHNTQSRADARQSTRPSEIIPQEYEEQTQEPCDQRSRQRRQPPELDRLGDLQSHKHGSLKAAQNDERQNQEKPQREQLADVRSCSHSCEPQLLPDRRSDRQPREPALPAYDQRNHRPQDQEAVAHGRSSRRPHEPEEADRGRHNQPRNPELLKDERSRNHLRKLEQKELERSSRQPCKPECLDSERLHQSYLQEPLVISHKYNNTRELEEDYYEQGKTQKDRKSCESMMEERTQEDS…	MSHFLDSVSTIITVFYQHAKEDGDQSKLNRRKMKEFIEKEFADAIVNPHDPQTIEKILQFLEWDGDGEIDFNEFLLLVFRVAKACYWYLQKGQCLLQRTKLITSSKTIQEPEIKNRGSRQQLQEEEPQTLERNRHPPCIPEPQPDTRVQDLETHEETGSHRQQHNTQSRADARQSTRPSEIIPQEYEEQTQEPCDQRSRQRRQPPELDRLGDLQSHKHGSLKAAQNDERQNQEKPQREQLADVRSCSHSCEPQLLPDRRSDRQPREPALPAYDQRNHRPQDQEAVAHGRSSRRPHEPEEADRGRHNQPRNPELLKDERSRNHLRKLEQKELERSSRQPCKPECLDSERLHQSYLQEPLVISHKYNNTRELEEDYYEQGKTQKDRKSCESMMEERTQEDS…	MSHFLDSVSTIITVFYQHAKEDGDQSKLNRRKMKEFIEKEFADAIVNPHDPQTIEKILQFLEWDGDGEIDFNEFLLLVFRVAKACYWYLQKGQCLLQRTKLITSSKTIQEPEIKNRGSRQQLQEEEPQTLERNRHPPCIPEPQPDTRVQDLETHEETGSHRQQHNTQSRADARQSTRPSEIIPQEYEEQTQEPCDQRSRQRRQPPELDRLGDLQSHKHGSLKAAQNDERQNQEKPQREQLADVRSCSHSCEPQLLPDRRSDRQPREPALPAYDQRNHRPQDQEAVAHGRSSRRPHEPEEADRGRHNQPRNPELLKDERSRNHLRKLEQKELERSSRQPCKPECLDSERLHQSYLQEPLVISHKYNNTRELEEDYYEQGKTQKDRKSCESMMEERTQEDS…	MSHFLDSVSTIITVFYQHAKEDGDQSKLNRRKMKEFIEKEFADAIVNPHDPQTIEKILQFLEWDGDGEIDFNEFLLLVFRVAKACYWYLQKGQCLLQRTKLITSSKTIQEPEIKNRGSRQQLQEEEPQTLERNRHPPCIPEPQPDTRVQDLETHEETGSHRQQHNTQSRADARQSTRPSEIIPQEYEEQTQEPCDQRSRQRRQPPELDRLGDLQSHKHGSLKAAQNDERQNQEKPQREQLADVRSCSHSCEPQLLPDRRSDRQPREPALPAYDQRNHRPQDQEAVAHGRSSRRPHEPEEADRGRHNQPRNPELLKDERSRNHLRKLEQKELERSSRQPCKPECLDSERLHQSYLQEPLVISHKYNNTRELEEDYYEQGKTQKDRKSCESMMEERTQEDS…	MSHFLDSVSTIITVFYQHAKEDGDQSKLNRRKMKEFIEKEFADAIVNPHDPQTIEKILQFLEWDGDGEIDFNEFLLLVFRVAKACYWYLQKGQCLLQRTKLITSSKTIQEPEIKNRGSRQQLQEEEPQTLERNRHPPCIPEPQPDTRVQDLETHEETGSHRQQHNTQSRADARQSTRPSEIIPQEYEEQTQEPCDQRSRQRRQPPELDRLGDLQSHKHGSLKAAQNDERQNQEKPQREQLADVRSCSHSCEPQLLPDRRSDRQPREPALPAYDQRNHRPQDQEAVAHGRSSRRPHEPEEADRGRHNQPRNPELLKDERSRNHLRKLEQKELERSSRQPCKPECLDSERLHQSYLQEPLVISHKYNNTRELEEDYYEQGKTQKDRKSCESMMEERTQEDS…	MSHFLDSVSTIITVFYQHAKEDGDQSKLNRRKMKEFIEKEFADAIVNPHDPQTIEKILQFLEWDGDGEIDFNEFLLLVFRVAKACYWYLQKGQCLLQRTKLITSSKTIQEPEIKNRGSRQQLQEEEPQTLERNRHPPCIPEPQPDTRVQDLETHEETGSHRQQHNTQSRADARQSTRPSEIIPQEYEEQTQEPCDQRSRQRRQPPELDRLGDLQSHKHGSLKAAQNDERQNQEKPQREQLADVRSCSHSCEPQLLPDRRSDRQPREPALPAYDQRNHRPQDQEAVAHGRSSRRPHEPEEADRGRHNQPRNPELLKDERSRNHLRKLEQKELERSSRQPCKPECLDSERLHQSYLQEPLVISHKYNNTRELEEDYYEQGKTQKDRKSCESMMEERTQEDS…	MSHFLDSVSTIITVFYQHAKEDGDQSKLNRRKMKEFIEKEFADAIVNPHDPQTIEKILQFLEWDGDGEIDFNEFLLLVFRVAKACYWYLQKGQCLLQRTKLITSSKTIQEPEIKNRGSRQQLQEEEPQTLERNRHPPCIPEPQPDTRVQDLETHEETGSHRQQHNTQSRADARQSTRPSEIIPQEYEEQTQEPCDQRSRQRRQPPELDRLGDLQSHKHGSLKAAQNDERQNQEKPQREQLADVRSCSHSCEPQLLPDRRSDRQPREPALPAYDQRNHRPQDQEAVAHGRSSRRPHEPEEADRGRHNQPRNPELLKDERSRNHLRKLEQKELERSSRQPCKPECLDSERLHQSYLQEPLVISHKYNNTRELEEDYYEQGKTQKDRKSCESMMEERTQEDS…	MSHFLDSVSTIITVFYQHAKEDGDQSKLNRRKMKEFIEKEFADAIVNPHDPQTIEKILQFLEWDGDGEIDFNEFLLLVFRVAKACYWYLQKGQCLLQRTKLITSSKTIQEPEIKNRGSRQQLQEEEPQTLERNRHPPCIPEPQPDTRVQDLETHEETGSHRQQHNTQSRADARQSTRPSEIIPQEYEEQTQEPCDQRSRQRRQPPELDRLGDLQSHKHGSLKAAQNDERQNQEKPQREQLADVRSCSHSCEPQLLPDRRSDRQPREPALPAYDQRNHRPQDQEAVAHGRSSRRPHEPEEADRGRHNQPRNPELLKDERSRNHLRKLEQKELERSSRQPCKPECLDSERLHQSYLQEPLVISHKYNNTRELEEDYYEQGKTQKDRKSCESMMEERTQEDS…	MSHFLDSVSTIITVFYQHAKEDGDQSKLNRRKMKEFIEKEFADAIVNPHDPQTIEKILQFLEWDGDGEIDFNEFLLLVFRVAKACYWYLQKGQCLLQRTKLITSSKTIQEPEIKNRGSRQQLQEEEPQTLERNRHPPCIPEPQPDTRVQDLETHEETGSHRQQHNTQSRADARQSTRPSEIIPQEYEEQTQEPCDQRSRQRRQPPELDRLGDLQSHKHGSLKAAQNDERQNQEKPQREQLADVRSCSHSCEPQLLPDRRSDRQPREPALPAYDQRNHRPQDQEAVAHGRSSRRPHEPEEADRGRHNQPRNPELLKDERSRNHLRKLEQKELERSSRQPCKPECLDSERLHQSYLQEPLVISHKYNNTRELEEDYYEQGKTQKDRKSCESMMEERTQEDS…	MSHFLDSVSTIITVFYQHAKEDGDQSKLNRRKMKEFIEKEFADAIVNPHDPQTIEKILQFLEWDGDGEIDFNEFLLLVFRVAKACYWYLQKGQCLLQRTKLITSSKTIQEPEIKNRGSRQQLQEEEPQTLERNRHPPCIPEPQPDTRVQDLETHEETGSHRQQHNTQSRADARQSTRPSEIIPQEYEEQTQEPCDQRSRQRRQPPELDRLGDLQSHKHGSLKAAQNDERQNQEKPQREQLADVRSCSHSCEPQLLPDRRSDRQPREPALPAYDQRNHRPQDQEAVAHGRSSRRPHEPEEADRGRHNQPRNPELLKDERSRNHLRKLEQKELERSSRQPCKPECLDSERLHQSYLQEPLVISHKYNNTRELEEDYYEQGKTQKDRKSCESMMEERTQEDS…	MSHFLDSVSTIITVFYQHAKEDGDQSKLNRRKMKEFIEKEFADAIVNPHDPQTIEKILQFLEWDGDGEIDFNEFLLLVFRVAKACYWYLQKGQCLLQRTKLITSSKTIQEPEIKNRGSRQQLQEEEPQTLERNRHPPCIPEPQPDTRVQDLETHEETGSHRQQHNTQSRADARQSTRPSEIIPQEYEEQTQEPCDQRSRQRRQPPELDRLGDLQSHKHGSLKAAQNDERQNQEKPQREQLADVRSCSHSCEPQLLPDRRSDRQPREPALPAYDQRNHRPQDQEAVAHGRSSRRPHEPEEADRGRHNQPRNPELLKDERSRNHLRKLEQKELERSSRQPCKPECLDSERLHQSYLQEPLVISHKYNNTRELEEDYYEQGKTQKDRKSCESMMEERTQEDS…	MSHFLDSVSTIITVFYQHAKEDGDQSKLNRRKMKEFIEKEFADAIVNPHDPQTIEKILQFLEWDGDGEIDFNEFLLLVFRVAKACYWYLQKGQCLLQRTKLITSSKTIQEPEIKNRGSRQQLQEEEPQTLERNRHPPCIPEPQPDTRVQDLETHEETGSHRQQHNTQSRADARQSTRPSEIIPQEYEEQTQEPCDQRSRQRRQPPELDRLGDLQSHKHGSLKAAQNDERQNQEKPQREQLADVRSCSHSCEPQLLPDRRSDRQPREPALPAYDQRNHRPQDQEAVAHGRSSRRPHEPEEADRGRHNQPRNPELLKDERSRNHLRKLEQKELERSSRQPCKPECLDSERLHQSYLQEPLVISHKYNNTRELEEDYYEQGKTQKDRKSCESMMEERTQEDS…	MSHFLDSVSTIITVFYQHAKEDGDQSKLNRRKMKEFIEKEFADAIVNPHDPQTIEKILQFLEWDGDGEIDFNEFLLLVFRVAKACYWYLQKGQCLLQRTKLITSSKTIQEPEIKNRGSRQQLQEEEPQTLERNRHPPCIPEPQPDTRVQDLETHEETGSHRQQHNTQSRADARQSTRPSEIIPQEYEEQTQEPCDQRSRQRRQPPELDRLGDLQSHKHGSLKAAQNDERQNQEKPQREQLADVRSCSHSCEPQLLPDRRSDRQPREPALPAYDQRNHRPQDQEAVAHGRSSRRPHEPEEADRGRHNQPRNPELLKDERSRNHLRKLEQKELERSSRQPCKPECLDSERLHQSYLQEPLVISHKYNNTRELEEDYYEQGKTQKDRKSCESMMEERTQEDS…	MSHFLDSVSTIITVFYQHAKEDGDQSKLNRRKMKEFIEKEFADAIVNPHDPQTIEKILQFLEWDGDGEIDFNEFLLLVFRVAKACYWYLQKGQCLLQRTKLITSSKTIQEPEIKNRGSRQQLQEEEPQTLERNRHPPCIPEPQPDTRVQDLETHEETGSHRQQHNTQSRADARQSTRPSEIIPQEYEEQTQEPCDQRSRQRRQPPELDRLGDLQSHKHGSLKAAQNDERQNQEKPQREQLADVRSCSHSCEPQLLPDRRSDRQPREPALPAYDQRNHRPQDQEAVAHGRSSRRPHEPEEADRGRHNQPRNPELLKDERSRNHLRKLEQKELERSSRQPCKPECLDSERLHQSYLQEPLVISHKYNNTRELEEDYYEQGKTQKDRKSCESMMEERTQEDS…	MSHFLDSVSTIITVFYQHAKEDGDQSKLNRRKMKEFIEKEFADAIVNPHDPQTIEKILQFLEWDGDGEIDFNEFLLLVFRVAKACYWYLQKGQCLLQRTKLITSSKTIQEPEIKNRGSRQQLQEEEPQTLERNRHPPCIPEPQPDTRVQDLETHEETGSHRQQHNTQSRADARQSTRPSEIIPQEYEEQTQEPCDQRSRQRRQPPELDRLGDLQSHKHGSLKAAQNDERQNQEKPQREQLADVRSCSHSCEPQLLPDRRSDRQPREPALPAYDQRNHRPQDQEAVAHGRSSRRPHEPEEADRGRHNQPRNPELLKDERSRNHLRKLEQKELERSSRQPCKPECLDSERLHQSYLQEPLVISHKYNNTRELEEDYYEQGKTQKDRKSCESMMEERTQEDS…	MSHFLDSVSTIITVFYQHAKEDGDQSKLNRRKMKEFIEKEFADAIVNPHDPQTIEKILQFLEWDGDGEIDFNEFLLLVFRVAKACYWYLQKGQCLLQRTKLITSSKTIQEPEIKNRGSRQQLQEEEPQTLERNRHPPCIPEPQPDTRVQDLETHEETGSHRQQHNTQSRADARQSTRPSEIIPQEYEEQTQEPCDQRSRQRRQPPELDRLGDLQSHKHGSLKAAQNDERQNQEKPQREQLADVRSCSHSCEPQLLPDRRSDRQPREPALPAYDQRNHRPQDQEAVAHGRSSRRPHEPEEADRGRHNQPRNPELLKDERSRNHLRKLEQKELERSSRQPCKPECLDSERLHQSYLQEPLVISHKYNNTRELEEDYYEQGKTQKDRKSCESMMEERTQEDS…	MSHFLDSVSTIITVFYQHAKEDGDQSKLNRRKMKEFIEKEFADAIVNPHDPQTIEKILQFLEWDGDGEIDFNEFLLLVFRVAKACYWYLQKGQCLLQRTKLITSSKTIQEPEIKNRGSRQQLQEEEPQTLERNRHPPCIPEPQPDTRVQDLETHEETGSHRQQHNTQSRADARQSTRPSEIIPQEYEEQTQEPCDQRSRQRRQPPELDRLGDLQSHKHGSLKAAQNDERQNQEKPQREQLADVRSCSHSCEPQLLPDRRSDRQPREPALPAYDQRNHRPQDQEAVAHGRSSRRPHEPEEADRGRHNQPRNPELLKDERSRNHLRKLEQKELERSSRQPCKPECLDSERLHQSYLQEPLVISHKYNNTRELEEDYYEQGKTQKDRKSCESMMEERTQEDS…	MSHFLDSVSTIITVFYQHAKEDGDQSKLNRRKMKEFIEKEFADAIVNPHDPQTIEKILQFLEWDGDGEIDFNEFLLLVFRVAKACYWYLQKGQCLLQRTKLITSSKTIQEPEIKNRGSRQQLQEEEPQTLERNRHPPCIPEPQPDTRVQDLETHEETGSHRQQHNTQSRADARQSTRPSEIIPQEYEEQTQEPCDQRSRQRRQPPELDRLGDLQSHKHGSLKAAQNDERQNQEKPQREQLADVRSCSHSCEPQLLPDRRSDRQPREPALPAYDQRNHRPQDQEAVAHGRSSRRPHEPEEADRGRHNQPRNPELLKDERSRNHLRKLEQKELERSSRQPCKPECLDSERLHQSYLQEPLVISHKYNNTRELEEDYYEQGKTQKDRKSCESMMEERTQEDS…	MSHFLDSVSTIITVFYQHAKEDGDQSKLNRRKMKEFIEKEFADAIVNPHDPQTIEKILQFLEWDGDGEIDFNEFLLLVFRVAKACYWYLQKGQCLLQRTKLITSSKTIQEPEIKNRGSRQQLQEEEPQTLERNRHPPCIPEPQPDTRVQDLETHEETGSHRQQHNTQSRADARQSTRPSEIIPQEYEEQTQEPCDQRSRQRRQPPELDRLGDLQSHKHGSLKAAQNDERQNQEKPQREQLADVRSCSHSCEPQLLPDRRSDRQPREPALPAYDQRNHRPQDQEAVAHGRSSRRPHEPEEADRGRHNQPRNPELLKDERSRNHLRKLEQKELERSSRQPCKPECLDSERLHQSYLQEPLVISHKYNNTRELEEDYYEQGKTQKDRKSCESMMEERTQEDS…	MSHFLDSVSTIITVFYQHAKEDGDQSKLNRRKMKEFIEKEFADAIVNPHDPQTIEKILQFLEWDGDGEIDFNEFLLLVFRVAKACYWYLQKGQCLLQRTKLITSSKTIQEPEIKNRGSRQQLQEEEPQTLERNRHPPCIPEPQPDTRVQDLETHEETGSHRQQHNTQSRADARQSTRPSEIIPQEYEEQTQEPCDQRSRQRRQPPELDRLGDLQSHKHGSLKAAQNDERQNQEKPQREQLADVRSCSHSCEPQLLPDRRSDRQPREPALPAYDQRNHRPQDQEAVAHGRSSRRPHEPEEADRGRHNQPRNPELLKDERSRNHLRKLEQKELERSSRQPCKPECLDSERLHQSYLQEPLVISHKYNNTRELEEDYYEQGKTQKDRKSCESMMEERTQEDS…	MSHFLDSVSTIITVFYQHAKEDGDQSKLNRRKMKEFIEKEFADAIVNPHDPQTIEKILQFLEWDGDGEIDFNEFLLLVFRVAKACYWYLQKGQCLLQRTKLITSSKTIQEPEIKNRGSRQQLQEEEPQTLERNRHPPCIPEPQPDTRVQDLETHEETGSHRQQHNTQSRADARQSTRPSEIIPQEYEEQTQEPCDQRSRQRRQPPELDRLGDLQSHKHGSLKAAQNDERQNQEKPQREQLADVRSCSHSCEPQLLPDRRSDRQPREPALPAYDQRNHRPQDQEAVAHGRSSRRPHEPEEADRGRHNQPRNPELLKDERSRNHLRKLEQKELERSSRQPCKPECLDSERLHQSYLQEPLVISHKYNNTRELEEDYYEQGKTQKDRKSCESMMEERTQEDS…	MSHFLDSVSTIITVFYQHAKEDGDQSKLNRRKMKEFIEKEFADAIVNPHDPQTIEKILQFLEWDGDGEIDFNEFLLLVFRVAKACYWYLQKGQCLLQRTKLITSSKTIQEPEIKNRGSRQQLQEEEPQTLERNRHPPCIPEPQPDTRVQDLETHEETGSHRQQHNTQSRADARQSTRPSEIIPQEYEEQTQEPCDQRSRQRRQPPELDRLGDLQSHKHGSLKAAQNDERQNQEKPQREQLADVRSCSHSCEPQLLPDRRSDRQPREPALPAYDQRNHRPQDQEAVAHGRSSRRPHEPEEADRGRHNQPRNPELLKDERSRNHLRKLEQKELERSSRQPCKPECLDSERLHQSYLQEPLVISHKYNNTRELEEDYYEQGKTQKDRKSCESMMEERTQEDS…	MSHFLDSVSTIITVFYQHAKEDGDQSKLNRRKMKEFIEKEFADAIVNPHDPQTIEKILQFLEWDGDGEIDFNEFLLLVFRVAKACYWYLQKGQCLLQRTKLITSSKTIQEPEIKNRGSRQQLQEEEPQTLERNRHPPCIPEPQPDTRVQDLETHEETGSHRQQHNTQSRADARQSTRPSEIIPQEYEEQTQEPCDQRSRQRRQPPELDRLGDLQSHKHGSLKAAQNDERQNQEKPQREQLADVRSCSHSCEPQLLPDRRSDRQPREPALPAYDQRNHRPQDQEAVAHGRSSRRPHEPEEADRGRHNQPRNPELLKDERSRNHLRKLEQKELERSSRQPCKPECLDSERLHQSYLQEPLVISHKYNNTRELEEDYYEQGKTQKDRKSCESMMEERTQEDS…	MSHFLDSVSTIITVFYQHAKEDGDQSKLNRRKMKEFIEKEFADAIVNPHDPQTIEKILQFLEWDGDGEIDFNEFLLLVFRVAKACYWYLQKGQCLLQRTKLITSSKTIQEPEIKNRGSRQQLQEEEPQTLERNRHPPCIPEPQPDTRVQDLETHEETGSHRQQHNTQSRADARQSTRPSEIIPQEYEEQTQEPCDQRSRQRRQPPELDRLGDLQSHKHGSLKAAQNDERQNQEKPQREQLADVRSCSHSCEPQLLPDRRSDRQPREPALPAYDQRNHRPQDQEAVAHGRSSRRPHEPEEADRGRHNQPRNPELLKDERSRNHLRKLEQKELERSSRQPCKPECLDSERLHQSYLQEPLVISHKYNNTRELEEDYYEQGKTQKDRKSCESMMEERTQEDS…	MSHFLDSVSTIITVFYQHAKEDGDQSKLNRRKMKEFIEKEFADAIVNPHDPQTIEKILQFLEWDGDGEIDFNEFLLLVFRVAKACYWYLQKGQCLLQRTKLITSSKTIQEPEIKNRGSRQQLQEEEPQTLERNRHPPCIPEPQPDTRVQDLETHEETGSHRQQHNTQSRADARQSTRPSEIIPQEYEEQTQEPCDQRSRQRRQPPELDRLGDLQSHKHGSLKAAQNDERQNQEKPQREQLADVRSCSHSCEPQLLPDRRSDRQPREPALPAYDQRNHRPQDQEAVAHGRSSRRPHEPEEADRGRHNQPRNPELLKDERSRNHLRKLEQKELERSSRQPCKPECLDSERLHQSYLQEPLVISHKYNNTRELEEDYYEQGKTQKDRKSCESMMEERTQEDS…	MSHFLDSVSTIITVFYQHAKEDGDQSKLNRRKMKEFIEKEFADAIVNPHDPQTIEKILQFLEWDGDGEIDFNEFLLLVFRVAKACYWYLQKGQCLLQRTKLITSSKTIQEPEIKNRGSRQQLQEEEPQTLERNRHPPCIPEPQPDTRVQDLETHEETGSHRQQHNTQSRADARQSTRPSEIIPQEYEEQTQEPCDQRSRQRRQPPELDRLGDLQSHKHGSLKAAQNDERQNQEKPQREQLADVRSCSHSCEPQLLPDRRSDRQPREPALPAYDQRNHRPQDQEAVAHGRSSRRPHEPEEADRGRHNQPRNPELLKDERSRNHLRKLEQKELERSSRQPCKPECLDSERLHQSYLQEPLVISHKYNNTRELEEDYYEQGKTQKDRKSCESMMEERTQEDS…	MSHFLDSVSTIITVFYQHAKEDGDQSKLNRRKMKEFIEKEFADAIVNPHDPQTIEKILQFLEWDGDGEIDFNEFLLLVFRVAKACYWYLQKGQCLLQRTKLITSSKTIQEPEIKNRGSRQQLQEEEPQTLERNRHPPCIPEPQPDTRVQDLETHEETGSHRQQHNTQSRADARQSTRPSEIIPQEYEEQTQEPCDQRSRQRRQPPELDRLGDLQSHKHGSLKAAQNDERQNQEKPQREQLADVRSCSHSCEPQLLPDRRSDRQPREPALPAYDQRNHRPQDQEAVAHGRSSRRPHEPEEADRGRHNQPRNPELLKDERSRNHLRKLEQKELERSSRQPCKPECLDSERLHQSYLQEPLVISHKYNNTRELEEDYYEQGKTQKDRKSCESMMEERTQEDS…	MSHFLDSVSTIITVFYQHAKEDGDQSKLNRRKMKEFIEKEFADAIVNPHDPQTIEKILQFLEWDGDGEIDFNEFLLLVFRVAKACYWYLQKGQCLLQRTKLITSSKTIQEPEIKNRGSRQQLQEEEPQTLERNRHPPCIPEPQPDTRVQDLETHEETGSHRQQHNTQSRADARQSTRPSEIIPQEYEEQTQEPCDQRSRQRRQPPELDRLGDLQSHKHGSLKAAQNDERQNQEKPQREQLADVRSCSHSCEPQLLPDRRSDRQPREPALPAYDQRNHRPQDQEAVAHGRSSRRPHEPEEADRGRHNQPRNPELLKDERSRNHLRKLEQKELERSSRQPCKPECLDSERLHQSYLQEPLVISHKYNNTRELEEDYYEQGKTQKDRKSCESMMEERTQEDS…	MSHFLDSVSTIITVFYQHAKEDGDQSKLNRRKMKEFIEKEFADAIVNPHDPQTIEKILQFLEWDGDGEIDFNEFLLLVFRVAKACYWYLQKGQCLLQRTKLITSSKTIQEPEIKNRGSRQQLQEEEPQTLERNRHPPCIPEPQPDTRVQDLETHEETGSHRQQHNTQSRADARQSTRPSEIIPQEYEEQTQEPCDQRSRQRRQPPELDRLGDLQSHKHGSLKAAQNDERQNQEKPQREQLADVRSCSHSCEPQLLPDRRSDRQPREPALPAYDQRNHRPQDQEAVAHGRSSRRPHEPEEADRGRHNQPRNPELLKDERSRNHLRKLEQKELERSSRQPCKPECLDSERLHQSYLQEPLVISHKYNNTRELEEDYYEQGKTQKDRKSCESMMEERTQEDS…	MSHFLDSVSTIITVFYQHAKEDGDQSKLNRRKMKEFIEKEFADAIVNPHDPQTIEKILQFLEWDGDGEIDFNEFLLLVFRVAKACYWYLQKGQCLLQRTKLITSSKTIQEPEIKNRGSRQQLQEEEPQTLERNRHPPCIPEPQPDTRVQDLETHEETGSHRQQHNTQSRADARQSTRPSEIIPQEYEEQTQEPCDQRSRQRRQPPELDRLGDLQSHKHGSLKAAQNDERQNQEKPQREQLADVRSCSHSCEPQLLPDRRSDRQPREPALPAYDQRNHRPQDQEAVAHGRSSRRPHEPEEADRGRHNQPRNPELLKDERSRNHLRKLEQKELERSSRQPCKPECLDSERLHQSYLQEPLVISHKYNNTRELEEDYYEQGKTQKDRKSCESMMEERTQEDS…	MSHFLDSVSTIITVFYQHAKEDGDQSKLNRRKMKEFIEKEFADAIVNPHDPQTIEKILQFLEWDGDGEIDFNEFLLLVFRVAKACYWYLQKGQCLLQRTKLITSSKTIQEPEIKNRGSRQQLQEEEPQTLERNRHPPCIPEPQPDTRVQDLETHEETGSHRQQHNTQSRADARQSTRPSEIIPQEYEEQTQEPCDQRSRQRRQPPELDRLGDLQSHKHGSLKAAQNDERQNQEKPQREQLADVRSCSHSCEPQLLPDRRSDRQPREPALPAYDQRNHRPQDQEAVAHGRSSRRPHEPEEADRGRHNQPRNPELLKDERSRNHLRKLEQKELERSSRQPCKPECLDSERLHQSYLQEPLVISHKYNNTRELEEDYYEQGKTQKDRKSCESMMEERTQEDS…	MSHFLDSVSTIITVFYQHAKEDGDQSKLNRRKMKEFIEKEFADAIVNPHDPQTIEKILQFLEWDGDGEIDFNEFLLLVFRVAKACYWYLQKGQCLLQRTKLITSSKTIQEPEIKNRGSRQQLQEEEPQTLERNRHPPCIPEPQPDTRVQDLETHEETGSHRQQHNTQSRADARQSTRPSEIIPQEYEEQTQEPCDQRSRQRRQPPELDRLGDLQSHKHGSLKAAQNDERQNQEKPQREQLADVRSCSHSCEPQLLPDRRSDRQPREPALPAYDQRNHRPQDQEAVAHGRSSRRPHEPEEADRGRHNQPRNPELLKDERSRNHLRKLEQKELERSSRQPCKPECLDSERLHQSYLQEPLVISHKYNNTRELEEDYYEQGKTQKDRKSCESMMEERTQEDS…	MSHFLDSVSTIITVFYQHAKEDGDQSKLNRRKMKEFIEKEFADAIVNPHDPQTIEKILQFLEWDGDGEIDFNEFLLLVFRVAKACYWYLQKGQCLLQRTKLITSSKTIQEPEIKNRGSRQQLQEEEPQTLERNRHPPCIPEPQPDTRVQDLETHEETGSHRQQHNTQSRADARQSTRPSEIIPQEYEEQTQEPCDQRSRQRRQPPELDRLGDLQSHKHGSLKAAQNDERQNQEKPQREQLADVRSCSHSCEPQLLPDRRSDRQPREPALPAYDQRNHRPQDQEAVAHGRSSRRPHEPEEADRGRHNQPRNPELLKDERSRNHLRKLEQKELERSSRQPCKPECLDSERLHQSYLQEPLVISHKYNNTRELEEDYYEQGKTQKDRKSCESMMEERTQEDS…	MSHFLDSVSTIITVFYQHAKEDGDQSKLNRRKMKEFIEKEFADAIVNPHDPQTIEKILQFLEWDGDGEIDFNEFLLLVFRVAKACYWYLQKGQCLLQRTKLITSSKTIQEPEIKNRGSRQQLQEEEPQTLERNRHPPCIPEPQPDTRVQDLETHEETGSHRQQHNTQSRADARQSTRPSEIIPQEYEEQTQEPCDQRSRQRRQPPELDRLGDLQSHKHGSLKAAQNDERQNQEKPQREQLADVRSCSHSCEPQLLPDRRSDRQPREPALPAYDQRNHRPQDQEAVAHGRSSRRPHEPEEADRGRHNQPRNPELLKDERSRNHLRKLEQKELERSSRQPCKPECLDSERLHQSYLQEPLVISHKYNNTRELEEDYYEQGKTQKDRKSCESMMEERTQEDS…	MSHFLDSVSTIITVFYQHAKEDGDQSKLNRRKMKEFIEKEFADAIVNPHDPQTIEKILQFLEWDGDGEIDFNEFLLLVFRVAKACYWYLQKGQCLLQRTKLITSSKTIQEPEIKNRGSRQQLQEEEPQTLERNRHPPCIPEPQPDTRVQDLETHEETGSHRQQHNTQSRADARQSTRPSEIIPQEYEEQTQEPCDQRSRQRRQPPELDRLGDLQSHKHGSLKAAQNDERQNQEKPQREQLADVRSCSHSCEPQLLPDRRSDRQPREPALPAYDQRNHRPQDQEAVAHGRSSRRPHEPEEADRGRHNQPRNPELLKDERSRNHLRKLEQKELERSSRQPCKPECLDSERLHQSYLQEPLVISHKYNNTRELEEDYYEQGKTQKDRKSCESMMEERTQEDS…	MSHFLDSVSTIITVFYQHAKEDGDQSKLNRRKMKEFIEKEFADAIVNPHDPQTIEKILQFLEWDGDGEIDFNEFLLLVFRVAKACYWYLQKGQCLLQRTKLITSSKTIQEPEIKNRGSRQQLQEEEPQTLERNRHPPCIPEPQPDTRVQDLETHEETGSHRQQHNTQSRADARQSTRPSEIIPQEYEEQTQEPCDQRSRQRRQPPELDRLGDLQSHKHGSLKAAQNDERQNQEKPQREQLADVRSCSHSCEPQLLPDRRSDRQPREPALPAYDQRNHRPQDQEAVAHGRSSRRPHEPEEADRGRHNQPRNPELLKDERSRNHLRKLEQKELERSSRQPCKPECLDSERLHQSYLQEPLVISHKYNNTRELEEDYYEQGKTQKDRKSCESMMEERTQEDS…	MSHFLDSVSTIITVFYQHAKEDGDQSKLNRRKMKEFIEKEFADAIVNPHDPQTIEKILQFLEWDGDGEIDFNEFLLLVFRVAKACYWYLQKGQCLLQRTKLITSSKTIQEPEIKNRGSRQQLQEEEPQTLERNRHPPCIPEPQPDTRVQDLETHEETGSHRQQHNTQSRADARQSTRPSEIIPQEYEEQTQEPCDQRSRQRRQPPELDRLGDLQSHKHGSLKAAQNDERQNQEKPQREQLADVRSCSHSCEPQLLPDRRSDRQPREPALPAYDQRNHRPQDQEAVAHGRSSRRPHEPEEADRGRHNQPRNPELLKDERSRNHLRKLEQKELERSSRQPCKPECLDSERLHQSYLQEPLVISHKYNNTRELEEDYYEQGKTQKDRKSCESMMEERTQEDS…	MSHFLDSVSTIITVFYQHAKEDGDQSKLNRRKMKEFIEKEFADAIVNPHDPQTIEKILQFLEWDGDGEIDFNEFLLLVFRVAKACYWYLQKGQCLLQRTKLITSSKTIQEPEIKNRGSRQQLQEEEPQTLERNRHPPCIPEPQPDTRVQDLETHEETGSHRQQHNTQSRADARQSTRPSEIIPQEYEEQTQEPCDQRSRQRRQPPELDRLGDLQSHKHGSLKAAQNDERQNQEKPQREQLADVRSCSHSCEPQLLPDRRSDRQPREPALPAYDQRNHRPQDQEAVAHGRSSRRPHEPEEADRGRHNQPRNPELLKDERSRNHLRKLEQKELERSSRQPCKPECLDSERLHQSYLQEPLVISHKYNNTRELEEDYYEQGKTQKDRKSCESMMEERTQEDS…	MSHFLDSVSTIITVFYQHAKEDGDQSKLNRRKMKEFIEKEFADAIVNPHDPQTIEKILQFLEWDGDGEIDFNEFLLLVFRVAKACYWYLQKGQCLLQRTKLITSSKTIQEPEIKNRGSRQQLQEEEPQTLERNRHPPCIPEPQPDTRVQDLETHEETGSHRQQHNTQSRADARQSTRPSEIIPQEYEEQTQEPCDQRSRQRRQPPELDRLGDLQSHKHGSLKAAQNDERQNQEKPQREQLADVRSCSHSCEPQLLPDRRSDRQPREPALPAYDQRNHRPQDQEAVAHGRSSRRPHEPEEADRGRHNQPRNPELLKDERSRNHLRKLEQKELERSSRQPCKPECLDSERLHQSYLQEPLVISHKYNNTRELEEDYYEQGKTQKDRKSCESMMEERTQEDS…	MSHFLDSVSTIITVFYQHAKEDGDQSKLNRRKMKEFIEKEFADAIVNPHDPQTIEKILQFLEWDGDGEIDFNEFLLLVFRVAKACYWYLQKGQCLLQRTKLITSSKTIQEPEIKNRGSRQQLQEEEPQTLERNRHPPCIPEPQPDTRVQDLETHEETGSHRQQHNTQSRADARQSTRPSEIIPQEYEEQTQEPCDQRSRQRRQPPELDRLGDLQSHKHGSLKAAQNDERQNQEKPQREQLADVRSCSHSCEPQLLPDRRSDRQPREPALPAYDQRNHRPQDQEAVAHGRSSRRPHEPEEADRGRHNQPRNPELLKDERSRNHLRKLEQKELERSSRQPCKPECLDSERLHQSYLQEPLVISHKYNNTRELEEDYYEQGKTQKDRKSCESMMEERTQEDS…	MSHFLDSVSTIITVFYQHAKEDGDQSKLNRRKMKEFIEKEFADAIVNPHDPQTIEKILQFLEWDGDGEIDFNEFLLLVFRVAKACYWYLQKGQCLLQRTKLITSSKTIQEPEIKNRGSRQQLQEEEPQTLERNRHPPCIPEPQPDTRVQDLETHEETGSHRQQHNTQSRADARQSTRPSEIIPQEYEEQTQEPCDQRSRQRRQPPELDRLGDLQSHKHGSLKAAQNDERQNQEKPQREQLADVRSCSHSCEPQLLPDRRSDRQPREPALPAYDQRNHRPQDQEAVAHGRSSRRPHEPEEADRGRHNQPRNPELLKDERSRNHLRKLEQKELERSSRQPCKPECLDSERLHQSYLQEPLVISHKYNNTRELEEDYYEQGKTQKDRKSCESMMEERTQEDS…	MSHFLDSVSTIITVFYQHAKEDGDQSKLNRRKMKEFIEKEFADAIVNPHDPQTIEKILQFLEWDGDGEIDFNEFLLLVFRVAKACYWYLQKGQCLLQRTKLITSSKTIQEPEIKNRGSRQQLQEEEPQTLERNRHPPCIPEPQPDTRVQDLETHEETGSHRQQHNTQSRADARQSTRPSEIIPQEYEEQTQEPCDQRSRQRRQPPELDRLGDLQSHKHGSLKAAQNDERQNQEKPQREQLADVRSCSHSCEPQLLPDRRSDRQPREPALPAYDQRNHRPQDQEAVAHGRSSRRPHEPEEADRGRHNQPRNPELLKDERSRNHLRKLEQKELERSSRQPCKPECLDSERLHQSYLQEPLVISHKYNNTRELEEDYYEQGKTQKDRKSCESMMEERTQEDS…	MSHFLDSVSTIITVFYQHAKEDGDQSKLNRRKMKEFIEKEFADAIVNPHDPQTIEKILQFLEWDGDGEIDFNEFLLLVFRVAKACYWYLQKGQCLLQRTKLITSSKTIQEPEIKNRGSRQQLQEEEPQTLERNRHPPCIPEPQPDTRVQDLETHEETGSHRQQHNTQSRADARQSTRPSEIIPQEYEEQTQEPCDQRSRQRRQPPELDRLGDLQSHKHGSLKAAQNDERQNQEKPQREQLADVRSCSHSCEPQLLPDRRSDRQPREPALPAYDQRNHRPQDQEAVAHGRSSRRPHEPEEADRGRHNQPRNPELLKDERSRNHLRKLEQKELERSSRQPCKPECLDSERLHQSYLQEPLVISHKYNNTRELEEDYYEQGKTQKDRKSCESMMEERTQEDS…	MSHFLDSVSTIITVFYQHAKEDGDQSKLNRRKMKEFIEKEFADAIVNPHDPQTIEKILQFLEWDGDGEIDFNEFLLLVFRVAKACYWYLQKGQCLLQRTKLITSSKTIQEPEIKNRGSRQQLQEEEPQTLERNRHPPCIPEPQPDTRVQDLETHEETGSHRQQHNTQSRADARQSTRPSEIIPQEYEEQTQEPCDQRSRQRRQPPELDRLGDLQSHKHGSLKAAQNDERQNQEKPQREQLADVRSCSHSCEPQLLPDRRSDRQPREPALPAYDQRNHRPQDQEAVAHGRSSRRPHEPEEADRGRHNQPRNPELLKDERSRNHLRKLEQKELERSSRQPCKPECLDSERLHQSYLQEPLVISHKYNNTRELEEDYYEQGKTQKDRKSCESMMEERTQEDS…	MSHFLDSVSTIITVFYQHAKEDGDQSKLNRRKMKEFIEKEFADAIVNPHDPQTIEKILQFLEWDGDGEIDFNEFLLLVFRVAKACYWYLQKGQCLLQRTKLITSSKTIQEPEIKNRGSRQQLQEEEPQTLERNRHPPCIPEPQPDTRVQDLETHEETGSHRQQHNTQSRADARQSTRPSEIIPQEYEEQTQEPCDQRSRQRRQPPELDRLGDLQSHKHGSLKAAQNDERQNQEKPQREQLADVRSCSHSCEPQLLPDRRSDRQPREPALPAYDQRNHRPQDQEAVAHGRSSRRPHEPEEADRGRHNQPRNPELLKDERSRNHLRKLEQKELERSSRQPCKPECLDSERLHQSYLQEPLVISHKYNNTRELEEDYYEQGKTQKDRKSCESMMEERTQEDS…
S100A11	Low	MSKVSPTETERCIESLLAVFQRYAGREGDNLKLSKKEFRTFMNTELASFTKNQKDPAVVDRMMKRLDINSDGQLDFQEFLNLIGGIAVACHDALLVQPPHP	------HHHHHHHHHHHHHHHHHH----------HHHHHHHHHHHH---------HHHHHHHHHHH------EEHHHHHHHHHHHHHHHHHHHHH------
EDMTF3	Low	MTFCYQNQWEDSCYSPCSYRTCDWGSWGSPWGYRSYGWGSPCGYRGSWWLSGCRDWCPSYSSRWYSPWSTRCTRRYSVGSCSPCSSW	-----------------------------------------------EE-------------------------EEE----------
EDMTF1	Low	MTFCYQNQWEDSCYSPCSYRTCDWGSWGSPWGYRSYGWGSPCGYRGSWWLSGCRDWCPSSSSRWYSPWSTRCTRRYSVSSCSPCSSW	-----------------------------------------------EE-------------------------EEE----------
EDMTF5	Low	MTFCYQNQWEDSCYSPCSYRTCDWGSWGSPWGYRSYGWGSPCGYRGSWWLSGCRDWCPSYSSRWYSPWSTRCTRRYSVGSCSPCSSW	-----------------------------------------------EE-------------------------EEE----------
EDMTF2	Low	MQRTALISMGPRNHIKVLPTLSSSHHSSWFTLLGELGLPPTSTPNMSCYYVCCSPSYRTVRTTRRTYSYCRPCYTSCCSPCYTSCYRSCCSPRYISCCSPCYTSYCSPCYTSYCSPCSYRRCYTRYYYPSYCTYSSGCCYC	---HHHE--------EEEE--------------------------------------------------------------------------------------------------------------------------
EDMTF4	High	MTFLHDDCYFPHSYRGLHYSSPFNYRGFGGLYDFWDRYGHDGLYGHWGFCGSRDHYGFGGLNSGHRWLYGDWYGYPSWYGSRHGHHFGSRYGQRYGYWGW	----------------------------------------------------------------------------------------------------
EDMTFH	High	MTFHREFYNDEHYSPFCQEDLHGLWGLNDHRFKHLYGLHRDHHHDYNQHWSPYGYNRSFGSLYGNRSLSSHGGYYGHGDFFGFGHRHPYFSQFGHRYWY	---HHHH------------HHHHH--------------------------------------------------------E--------------EE—
EDBETA	Low	MTHSLSPCTDGSPSLCGVAVPQPVANSCNEPCVVQCPDSTVVIYPPPVVVTIPGPILSTFPQQSTVGSVGAPEVASGLSSAPAPGGLQVSGGARWARGYPVGSCQPC	---------------------------------EE----EEEEE---EEEEE-----------EEE-----------------------------------------
EDYM1	Low	MSYWYQYKQQCFIPSGAKHITPAFTQCHSPGVVKSVPCASCASRDAKQCTTRRIVQSIPKCPMPCTSSCVEKHVVEGHSSSCSHRSTDGCTMMFSQPHGQHLCMPHCRQVGVTERPQVCAPVHVGQHSSYPCSYQWSDSYHYRCGQS	---HHHHHH-EE-------------------------------------HHHHHHHH--------------EEEE---------------EEEE-----------------------------------------------------
LOR3	Low	MVEEAAVVVVLSTRPTYHRPPLEEEEEEEEEVQATRDKNPSALLEEEAAAVVVEVVPATRAKDPSASVEVEEEVVALTTRAKDPSASVEVEEEVVALTTRAKDPSASVEVVVEEEEVVLATRAKYPSASVEVEEEKVKVVPAIRAKDPSALEEVEEEEAEVVPAIRAKDPSALEEVEEEEAEVVPAIRAKDPSALEVVEEEKVKVVPAIRAKDQSALVEVEEEEVEVVLATKARVPYALAEVEEEEVVVVVLATRAKDPSALVEVEEVEVVLATKARVPYALEVAA	-------EEEE-----------------------------------------------------------------------------------------------------------------------------------------------------------------------------------------------------------------------------------------------------------------------------------
LOR1	Low	MCSRQSSGGCHESSSQSGGCCSGGSSSSYQAQGSSCCGGSSGYSMGGGYSGGSGGSSQKIIISSGGGGGGSSGCCGGGSSSGGSSGGKIIIGGGGSSGGSSGCCSGGSSSYGMGGGYSSGGYSGSKSIIGGGSSGGSSSCCGGGSSSGGSSGGKIIIGGGGSSGGSSGCCSGGSSGYGIGGGYSSGGYSGSKSIIGGGGSSGGSSGCCGGGTSSGGSSGGKIIIGGGGSSGGSSGCCSGGSSGYGIGGGYSSGGYSGSKSIIGGGGSSGGSSGCCGGGSSSGGSSGGKIIITGGGSSGGSSGCCSGGSSGYGIGGGYSSGGYSGSKSIIGGGGSSGGSSGCCGGGSSSGGSSGGKIIITGGGSSGGSSGCCSGGSSGYGIGGGYSSGGYSGSKSIIGGG…	---------------------------------------------------------------------------------------------------------------------------------------------------------------------------------------------------------------------------------------------------------------------------------------------------------------------------------------------------------------------------------------------------------------…
EDGH	Low	MCSRADRGCHSSESSSCHSGGSSCHGSEEVTCHEVSAVQDGTPVVVLQPQCPVVTVPTQGPVAPVPCQQQQQQIKQPVQWPTQQQK	-----------------------------EEEEEEEE-----EEEEE-----EEEE------------HHHHHH------------
EDCH4	Low	MCSRGSSCHSHETSCHGSRSSCHDSEPSCHYTIQRVPVPKYTYVTPCCPPVQTFCPPVQRYCPPAQTYCPPVPYCPQYTKNICKLPSSFPKY	------------------------------EEEEE-------EE--------------------------------HHHHHHH---------
EDCH3	Low	MCSRGSSCHSHETSCHGSRSSCHDSEPSCHYTIQRVPVPKYTYMTPCCPPVQTFCPPVQRYCPPVQPCCPPVKTYCPPIPYCPQYTKNICKLPPQCPKY	--------------------------------EEE------E---------------------------------------------------------
EDCH2	Low	MCSRGSSCHSHETSCHGSRSSCHDSGPSCHYTIQRVSVPKYTYMTPCCPPVQTFCPPVQRYCPPVQPCCPPVKTYCPPIPYCPQYTKNICKLPPPCPKF	---------------------------------------------------------------------------------------------------
EDCRP	High	MCPNVCCSSGCCSVVKSKTVCCSPCQKTVCCDPCQKTVCCEKTVCCDPCQKPCCDPCQTCCDPCQKPCCDPCQTCCDPCQKPCCDPCQTCCDPCQKPCCDPCQQSVCCDPCQKPCCDPCQTCCDPCQKPCCDPCQTCCDPCQKTVCCDPCQTCCDPCQKTVCCDPCQKPCCDPCQTCCDPCQKPCCDPCQTCCDPCQKPCCDPCQTCCDPCQKPCCDPCQTCCDPCQKTVCCDPCQKPCCDPCQTCCDPCQKTVCCDPCQKPCCDPCQTCCDPCQTCCDPCQKTVCCDPCQKTVCCDPCQKPCCDPCQTCCDPCQKPCCDPCQTCCDPCQKPCCSCCSQQCLQTCCRPCCCSGRLSCCSYVVKKKPVVVCCSPVQYCSPLRKCCVPIRQCCTTVKKCC	--------------------------------------------------------------------------------------------------------------------------------------------------------------------------------------------------------------------------------------------------------------------------------------------------------------------------------------------------------------------------------------------------------------
EDMPN2	High	MPNGCCGGGSNCTVCCYSSKSCKTPCCKTQSCCPSQCCYPSQCCCPSQCCCPSQCCAMPCCMPMTCCYTTSNSNNSGCCGCGN	-----------------------------------------------------------------------------------
EDMPN1	High	MPNGGCGCCGGNGNNNYTVCCYSSPRCCKTPCCYPSQYCCPTPCCMPMTCCYTLSSNSNNSGCCGCGN	----------------EEEEEE-------------------------HHHHHHH--------------
EDCH5	Low	MQYRKGEDNVDVCHDDTTCGCHDGPVSIPDLSPCHDRSSLSHDIEGSCQSVPQGCQPIEPCPPRGCCPAQRSWDCGKPRRRVEVSPVQPVCPPVKIHRRPLQQYRPPLQSEEQGCCKPRRRVEQCPSEEPITLHPLPLQHRCPCIPYCRPPVQHCRPPVQHCRPPVQHCHPPVQHCCPTTAPLPQHPGQHQCKQVHILPPFQQKK	-------------------------------------------------------------------------------------------------------------------------------------------------------------------------------------------------------------
EDWM	Low	MIYSSGRESYFNLNSTWYDPAGSWLDTRRTPFRYGYNNCCSSRCDGEGVEGMRGHNYRHYGYRQPVCSERCQGYSTAESCHGGGGSSCARRPTYSYGSTGGCQGYGRSVCSERCQGSSGSCHGGGGSSCVRRPTYSYGSTGGCQGYGRSVCSERCQGSSGSCHGGGGSSCVRRPTYSYGSTGGCQGYGRSVCSERCLGSSGGGCHSSGQQPQCSEPVQYIPQCCPMPVPVQQVPTAKCIPHQQQQQQQVCKVPARKIK	-EE------EE-------------------------------------------------------------------------------------------------------------E--------------------------EEEE-----------------------------------------------------------------------------------------------------------
EDQM3	Low	MCSRQDKDQCHRQERSSCHSSEGCGGGRGGSGCHGSSGSMCHSSSGGFGCHRSSGSGCHGSSGSGCHGSSGSGCHGSSGGSGCHGSSRGSCHGKPQDCQQQIYQVSSKMK	------------------------------------------------EEEE----------------------------------------------EEEEEEE-----
EDQM2	Intermediate	MCSRQDRDQCHSQERYTRQSSGCHSSGGGGCHSSGGGGGCHSSGGGSGGCHSSGGGGGGCHSSGSSGGCHSSSGGGGCHSSGGSSCHGKPQVQYHYYHQQQQQQQQQQQQQVHQLPSQKMK	--------------------------------------------------------------------------------------------EEEEHHHHHHHHHHHHHHHHHHH------
EDQM1	Intermediate	MCSRQDRDQCHSQERYTRQSSGCHSSGGGGCHSSGGGGGCHSSGGGGGCHSSGGGSGGCHSSGSSGGCHSSSGGGGCHSSGGSSCHGKPQVQYHYYHHQQQQQQQQQQQQQVHQLPSQKMK	------HHHHHHHHHH--------------------------------------------------------------------------EEEEEE---HHHHHHHHHHHHHHHH------
EDKM	Low	MQNRTDRGRSSPSAHPSLPVRSEPVGRWTRDQQLHSDMSRLIKAITDMMDGSARRGKKSESFSRSEFKKLIQQEFAPVKRSSTSKYHYIGSPLDSDTEPMNKKERGSSKTCVY	-------------------------------HHHHHHHHHHHHHHHHHH----------------HHHHHHH------EE------EEE---------HHHHH----------
EDCH1	Low	MGSSESCHSQNPSCHSSHACNDSGPSCHSSSQNVPTPVYACVTPCSPPAQTYCVPTQCYPPAVQTCPQNTNAACNLPPPCPKF	-------------------------------------EEEEE---------EEE-----------------------------
S100A9	Low	MSKGCQTQGPLSELEKAIDVIIDVFHQYSRREGDKDTLTRKELKLLIEKQLANYLKHVKNQVSIDQIFKDLDNNKDQQLSFGEVMLLIIRVTVATHEHLHFCEDHQQQHQHQHQHQHNH	-----------HHHHHHHHHHHHHHHHHH----------HHHHHHHHHH-----------HHHHHHHHHHHH------EHHHHHHHHHHHHHHHHHHHHH-------------------
*Data from Lin, et al. (2021)
[truncated: 5,000 more columns]
