# Supplementary material for: Analysis and comparison of protein secondary structures in the rachis of avian flight feathers
Source: PeerJ. 2022 Feb 28;10:e12919. doi: 10.7717/peerj.12919 (PMC8893027; doi:10.7717/peerj.12919)
Supplement: Data S1 — Each data point is the Amide I absorption value and fitting curve under nondestructive attenuated total reflection Fourier transform infrared spectroscopy (ATR-FTIR). The data of each individual flight feather were shown in different worksheets. [file peerj-10-12919-s013.xlsx]

## Sheet: chicken01
1579.41	-1.2839e-05	0	1.53834e-05	0	8.79335e-06	7.80684e-06	7.10907e-06	5.83189e-06	1.11955e-06	1.98163e-06	4.80258e-05
1581.34	-1.7517e-05	0	1.94909e-05	0	9.44531e-06	8.27909e-06	7.48639e-06	6.09784e-06	1.16333e-06	2.05152e-06	5.40143e-05
1583.27	-4.20007e-05	4.11696e-06	2.53265e-05	1.97866e-08	1.01746e-05	8.79552e-06	7.8948e-06	6.38247e-06	1.20972e-06	2.1252e-06	6.19286e-05
1585.2	-5.43085e-05	7.76527e-06	3.36669e-05	1.8583e-07	1.09952e-05	9.36211e-06	8.33776e-06	6.68735e-06	1.25896e-06	2.20291e-06	7.2697e-05
1587.13	-1.14863e-05	5.08317e-06	4.55849e-05	5.21199e-07	1.19244e-05	9.98544e-06	8.81933e-06	7.01469e-06	1.31127e-06	2.285e-06	8.74462e-05
1589.06	3.75413e-05	2.07544e-06	6.24931e-05	1.14502e-06	1.29851e-05	1.06738e-05	9.34425e-06	7.36661e-06	1.3669e-06	2.37177e-06	0.000107747
1590.98	8.82956e-05	3.94855e-06	8.61339e-05	2.25266e-06	1.4207e-05	1.14369e-05	9.91814e-06	7.7458e-06	1.42618e-06	2.46358e-06	0.000135584
1592.91	0.000157269	1.83553e-06	0.000118462	4.16061e-06	1.56307e-05	1.22866e-05	1.05472e-05	8.15494e-06	1.4894e-06	2.56083e-06	0.000173292
1594.84	0.000248583	-3.87097e-07	0.000161382	7.37835e-06	1.73123e-05	1.32373e-05	1.12392e-05	8.59749e-06	1.55692e-06	2.66395e-06	0.000223368
1596.77	0.000312059	3.02607e-06	0.000216338	1.27109e-05	1.93313e-05	1.43072e-05	1.20031e-05	9.07717e-06	1.62913e-06	2.77348e-06	0.00028817
1598.7	0.000389913	4.94194e-06	0.000283817	2.14033e-05	2.18042e-05	1.55193e-05	1.28498e-05	9.59836e-06	1.70649e-06	2.88991e-06	0.000369588
1600.63	0.000513427	1.39795e-06	0.000362896	3.53191e-05	2.49046e-05	1.69033e-05	1.37924e-05	1.01661e-05	1.78954e-06	3.01382e-06	0.000468785
1602.56	0.0006184	2.04745e-06	0.000450936	5.71221e-05	2.88981e-05	1.84983e-05	1.48472e-05	1.07861e-05	1.87877e-06	3.14591e-06	0.000586112
1604.48	0.000723721	8.0781e-06	0.000543516	9.03769e-05	3.41977e-05	2.03575e-05	1.6034e-05	1.14655e-05	1.97487e-06	3.28689e-06	0.000721209
1606.41	0.000873711	3.70253e-06	0.000634649	0.000139435	4.14545e-05	2.25544e-05	1.73781e-05	1.22123e-05	2.07854e-06	3.4376e-06	0.0008732
1608.34	0.00106	1.25877e-07	0.000717313	0.000208949	5.17004e-05	2.51933e-05	1.89118e-05	1.30364e-05	2.19062e-06	3.59894e-06	0.00104
1610.27	0.0012	7.77677e-06	0.000784285	0.000302948	6.65655e-05	2.84266e-05	2.06766e-05	1.39494e-05	2.31199e-06	3.77196e-06	0.00122
1612.2	0.00137	7.41604e-06	0.00082918	0.000423622	8.85834e-05	3.24818e-05	2.27282e-05	1.49658e-05	2.44376e-06	3.95776e-06	0.00142
1614.13	0.00164	-2.09409e-06	0.000847467	0.000570136	0.000121558	3.77057e-05	2.51406e-05	1.61034e-05	2.58716e-06	4.15771e-06	0.00162
1616.06	0.00183	5.00964e-06	0.000837251	0.000737823	0.000170883	4.46375e-05	2.80156e-05	1.73846e-05	2.74356e-06	4.37322e-06	0.00184
1617.98	0.00202	1.15631e-05	0.000799594	0.000917908	0.000243522	5.4126e-05	3.14947e-05	1.88379e-05	2.91458e-06	4.60596e-06	0.00207
1619.91	0.00235	1.09712e-06	0.000738337	0.0011	0.000347232	6.75136e-05	3.57782e-05	2.05007e-05	3.10211e-06	4.85793e-06	0.00232
1621.84	0.00262	-5.73173e-06	0.000659432	0.00126	0.000488659	8.69158e-05	4.11536e-05	2.24224e-05	3.30842e-06	5.13119e-06	0.00257
1623.77	0.00285	8.01388e-07	0.000569974	0.0014	0.000670416	0.00011561	4.80374e-05	2.46697e-05	3.53602e-06	5.4283e-06	0.00283
1625.7	0.00313	-5.08135e-06	0.000477138	0.00148	0.00088801	0.000158502	5.70369e-05	2.73343e-05	3.788e-06	5.75209e-06	0.0031
1627.63	0.00339	-8.66895e-06	0.000387276	0.00152	0.00113	0.000222506	6.90364e-05	3.05455e-05	4.06803e-06	6.10592e-06	0.00336
1629.55	0.00356	-1.49916e-06	0.000305291	0.00149	0.00137	0.000316495	8.53125e-05	3.44881e-05	4.38036e-06	6.49364e-06	0.00361
1631.48	0.00376	1.81097e-06	0.000234335	0.00141	0.00158	0.00045026	0.000107669	3.94312e-05	4.73038e-06	6.91988e-06	0.00383
1633.41	0.00399	-9.15152e-06	0.0001758	0.00128	0.00173	0.000632044	0.000138566	4.57716e-05	5.12443e-06	7.38981e-06	0.00401
1635.34	0.00418	-1.23339e-05	0.000129559	0.00112	0.0018	0.000864823	0.000181173	5.40991e-05	5.57046e-06	7.90994e-06	0.00416
1637.27	0.00428	-1.30152e-05	9.43896e-05	0.000937555	0.00178	0.00114	0.000239232	6.52972e-05	6.07833e-06	8.48767e-06	0.00427
1639.2	0.00439	-8.68705e-06	6.84723e-05	0.000756821	0.00166	0.00145	0.000316588	8.06833e-05	6.66055e-06	9.13224e-06	0.00435
1641.12	0.0044	-8.44423e-06	4.98324e-05	0.000587306	0.00148	0.00175	0.000416302	0.000102201	7.33334e-06	9.85467e-06	0.0044
1643.05	0.00444	-2.55307e-06	3.66492e-05	0.000438213	0.00125	0.00202	0.00053941	0.000132656	8.1179e-06	1.06687e-05	0.00443
1644.98	0.00443	-6.08364e-06	2.74112e-05	0.000314653	0.00101	0.0022	0.000683629	0.000175941	9.04297e-06	1.15911e-05	0.00443
1646.91	0.00443	-1.29955e-05	2.09515e-05	0.000217841	0.000774461	0.00229	0.000842431	0.000237149	1.01483e-05	1.26434e-05	0.0044
1648.84	0.00438	-1.88396e-05	1.64153e-05	0.000145861	0.000573831	0.00225	0.001	0.000322374	1.14909e-05	1.38529e-05	0.00434
1650.77	0.00423	-6.18087e-06	1.31976e-05	9.48202e-05	0.000412354	0.00211	0.00116	0.000437955	1.3155e-05	1.52554e-05	0.00425
1652.7	0.00404	1.49682e-05	1.0881e-05	6.00827e-05	0.000290596	0.00187	0.00128	0.000589035	1.52698e-05	1.68978e-05	0.00413
1654.62	0.00393	1.00413e-05	9.18151e-06	3.72334e-05	0.000203508	0.00158	0.00136	0.000777571	1.80407e-05	1.88442e-05	0.00401
1656.55	0.00393	-1.38788e-06	7.9076e-06	2.26115e-05	0.000143573	0.00127	0.0014	0.001	2.18045e-05	2.11825e-05	0.00388
1658.48	0.00381	-6.89955e-06	6.93012e-06	1.34587e-05	0.000103269	0.000978816	0.00137	0.00125	2.71275e-05	2.40368e-05	0.00377
1660.41	0.00374	-6.17433e-06	6.16225e-06	7.83349e-06	7.63869e-05	0.000725462	0.00129	0.0015	3.49762e-05	2.75853e-05	0.00367
1662.34	0.00363	-5.8225e-06	5.54483e-06	4.43302e-06	5.83619e-05	0.000521784	0.00117	0.00174	4.69934e-05	3.20886e-05	0.00358
1664.27	0.00346	2.37601e-06	5.03759e-06	2.41255e-06	4.60773e-05	0.000368279	0.00102	0.00194	6.5896e-05	3.79334e-05	0.00349
1666.19	0.00334	3.57848e-06	4.6125e-06	1.23671e-06	3.74984e-05	0.000258461	0.000861188	0.00208	9.58915e-05	4.56973e-05	0.00338
1668.12	0.00323	-4.07407e-06	4.2502e-06	5.71851e-07	3.13293e-05	0.000182812	0.00070133	0.00213	0.000142749	5.62429e-05	0.00325
1670.05	0.0031	-2.38565e-06	3.93669e-06	2.12227e-07	2.67519e-05	0.000131862	0.000555015	0.0021	0.000212804	7.08396e-05	0.0031
1671.98	0.00295	-5.64385e-06	3.66199e-06	3.21418e-08	2.32492e-05	9.78069e-05	0.000429287	0.00199	0.000310263	9.12977e-05	0.00294
1673.91	0.00281	-1.77826e-06	3.4188e-06	0	2.04916e-05	7.49155e-05	0.000326882	0.0018	0.000433234	0.000120054	0.00278
1675.84	0.0026	6.58421e-06	3.20152e-06	0	1.82651e-05	5.92721e-05	0.000247082	0.00157	0.000570493	0.000160089	0.00263
1677.77	0.00246	1.22409e-05	3.00596e-06	0	1.64279e-05	4.83181e-05	0.000186993	0.00132	0.000701361	0.000214501	0.00249
1679.69	0.00238	-5.21459e-06	2.82886e-06	0	1.48847e-05	4.04204e-05	0.000142806	0.00107	0.000800066	0.000285597	0.00236
1681.62	0.00229	-2.34591e-05	2.66773e-06	0	1.35686e-05	3.45467e-05	0.000110736	0.000837531	0.000843936	0.00037356	0.00222
1683.55	0.00209	2.61834e-07	2.52038e-06	0	1.24323e-05	3.00434e-05	8.75353e-05	0.000638701	0.000822101	0.000475105	0.00207
1685.48	0.00176	2.2073e-05	2.38518e-06	0	1.14411e-05	2.64922e-05	7.06627e-05	0.000477012	0.00074003	0.000582706	0.00191
1687.41	0.00174	8.54619e-06	2.26066e-06	0	1.05691e-05	2.36215e-05	5.82448e-05	0.000351792	0.00061722	0.000684978	0.00175
1689.34	0.00167	-1.46259e-05	2.14572e-06	0	9.79653e-06	2.12505e-05	4.89514e-05	0.000258587	0.000479427	0.000768442	0.00159
1691.27	0.00148	-1.14231e-05	2.03936e-06	0	9.10773e-06	1.92575e-05	4.18595e-05	0.00019122	0.000349792	0.00082045	0.00143
1693.19	0.00133	-3.80043e-06	1.94067e-06	0	8.4904e-06	1.75569e-05	3.63346e-05	0.000143423	0.000242974	0.000832445	0.00128
1695.12	0.00108	1.05042e-05	1.84892e-06	0	7.93454e-06	1.60881e-05	3.19422e-05	0.000109779	0.000163802	0.000802383	0.00113
1697.05	0.000893657	9.40211e-06	1.76347e-06	0	7.43198e-06	1.48066e-05	2.83821e-05	8.60563e-05	0.000109692	0.000735337	0.000983469
1698.98	0.000855684	3.30769e-06	1.6837e-06	0	6.97604e-06	1.3679e-05	2.54457e-05	6.91623e-05	7.46436e-05	0.000642018	0.000833608
1700.91	0.000655766	2.55499e-06	1.6092e-06	0	6.56092e-06	1.26798e-05	2.29858e-05	5.69341e-05	5.2505e-05	0.000535839	0.000689114
1702.84	0.000589348	5.16699e-06	1.53946e-06	0	6.18181e-06	1.17888e-05	2.0897e-05	4.78983e-05	3.85064e-05	0.000429674	0.000556485
1704.77	0.000517882	-7.02307e-06	1.47414e-06	0	5.83463e-06	1.09904e-05	1.91022e-05	4.10652e-05	2.94619e-05	0.000333364	0.000441292
1706.69	0.000387743	-3.57372e-07	1.41278e-06	0	5.51588e-06	1.02714e-05	1.75443e-05	3.57734e-05	2.34111e-05	0.000252561	0.00034649
1708.62	0.000259246	1.1383e-05	1.35517e-06	0	5.22252e-06	9.62131e-06	1.61802e-05	3.15788e-05	1.91935e-05	0.000188899	0.000272051
1710.55	0.000182307	1.34743e-05	1.30094e-06	0	4.95194e-06	9.03138e-06	1.49766e-05	2.81821e-05	1.613e-05	0.000141094	0.000215667
1712.48	0.000174556	-2.20258e-06	1.24989e-06	0	4.70179e-06	8.4942e-06	1.39077e-05	2.53777e-05	1.38191e-05	0.000106351	0.000173902
1714.41	0.000186852	-1.18502e-05	1.20172e-06	0	4.47008e-06	8.00376e-06	1.29531e-05	2.3023e-05	1.20184e-05	8.15419e-05	0.000143212
1716.34	7.12196e-05	8.51336e-07	1.15623e-06	0	4.25502e-06	7.55455e-06	1.20961e-05	2.10168e-05	1.05771e-05	6.38939e-05	0.00012055
1718.26	-2.68148e-05	0	1.11327e-06	0	4.05518e-06	7.14218e-06	1.13233e-05	1.92861e-05	9.39817e-06	5.12461e-05	0.000103564
1720.19	-1.22359e-05	0	1.07264e-06	0	3.86898e-06	6.76258e-06	1.06234e-05	1.77776e-05	8.41666e-06	4.20388e-05	9.05607e-05

## Sheet: chicken02
1579.41	6.15506e-05	0	1.79273e-05	1.94334e-05	2.79575e-05	3.85693e-06	1.46569e-05	3.72933e-06	0	2.55184e-06	9.01132e-05
1581.34	-8.19704e-06	0	2.49717e-05	2.11206e-05	2.99847e-05	4.04518e-06	1.54286e-05	3.88938e-06	0	2.64233e-06	0.000102083
1583.27	-4.9762e-05	1.34103e-05	3.59287e-05	2.30561e-05	3.22431e-05	4.24392e-06	1.62632e-05	4.05902e-06	0	2.73801e-06	0.000118532
1585.2	-5.55916e-05	1.4813e-05	5.29813e-05	2.53032e-05	3.47693e-05	4.45398e-06	1.71674e-05	4.23906e-06	0	2.83865e-06	0.000141753
1587.13	3.13469e-05	8.76822e-06	7.93799e-05	2.79507e-05	3.76096e-05	4.67557e-06	1.81495e-05	4.43019e-06	0	2.94505e-06	0.00017514
1589.06	0.000136211	4.24969e-06	0.000119769	3.113e-05	4.08209e-05	4.90998e-06	1.92188e-05	4.63338e-06	0	3.05734e-06	0.00022354
1590.98	0.00023555	8.84773e-06	0.000180399	3.50409e-05	4.44738e-05	5.15951e-06	2.03866e-05	4.84925e-06	0	3.17611e-06	0.000293485
1592.91	0.000380567	6.89449e-06	0.000268994	3.99958e-05	4.86605e-05	5.42577e-06	2.16655e-05	5.07937e-06	0	3.30188e-06	0.000393123
1594.84	0.000577758	4.65063e-06	0.000394	4.64957e-05	5.34999e-05	5.71511e-06	2.30708e-05	5.32424e-06	0	3.43518e-06	0.000531541
1596.77	0.000740751	1.1169e-05	0.000563033	5.537e-05	5.91511e-05	6.03504e-06	2.46208e-05	5.58564e-06	0	3.57654e-06	0.000717372
1598.7	0.000963401	1.36863e-05	0.000780703	6.80078e-05	6.58325e-05	6.40137e-06	2.63376e-05	5.86475e-06	0	3.72677e-06	0.000956874
1600.63	0.00128	8.54077e-06	0.00105	8.6764e-05	7.38506e-05	6.84087e-06	2.82484e-05	6.16326e-06	0	3.88644e-06	0.00125
1602.56	0.00157	1.24347e-05	0.00135	0.000115639	8.36486e-05	7.39867e-06	3.03866e-05	6.48355e-06	0	4.05643e-06	0.0016
1604.48	0.00191	1.84917e-05	0.00168	0.000161346	9.58884e-05	8.15394e-06	3.27943e-05	6.82809e-06	0	4.23763e-06	0.00199
1606.41	0.00237	9.28134e-06	0.00202	0.000234836	0.000111586	9.24173e-06	3.55261e-05	7.20073e-06	0	4.43111e-06	0.00242
1608.34	0.00285	6.3937e-06	0.00232	0.000353045	0.000132342	1.08933e-05	3.86518e-05	7.60574e-06	0	4.63776e-06	0.00287
1610.27	0.0033	1.79362e-05	0.00258	0.000539947	0.000160731	1.35072e-05	4.22661e-05	8.04975e-06	0	4.85902e-06	0.00335
1612.2	0.00385	7.06468e-06	0.00275	0.000824999	0.000200944	1.77628e-05	4.64962e-05	8.54305e-06	0	5.09624e-06	0.00385
1614.13	0.00451	-4.57556e-07	0.00282	0.00124	0.000259813	2.48246e-05	5.15182e-05	9.099e-06	0	5.35105e-06	0.00441
1616.06	0.005	3.2765e-05	0.00278	0.00179	0.000348297	3.66687e-05	5.7581e-05	9.73968e-06	0	5.62514e-06	0.00503
1617.98	0.00563	4.48517e-05	0.00264	0.00248	0.000483291	5.66276e-05	6.50416e-05	1.04966e-05	0	5.92059e-06	0.00573
1619.91	0.00664	5.62327e-06	0.0024	0.00325	0.000688998	9.02295e-05	7.44219e-05	1.14198e-05	0	6.2397e-06	0.00652
1621.84	0.00752	-1.82061e-05	0.00211	0.00402	0.000996013	0.000146417	8.64921e-05	1.25874e-05	0	6.58527e-06	0.00738
1623.77	0.0083	2.32763e-06	0.00178	0.00469	0.00144	0.000239081	0.000102405	1.41216e-05	0	6.96058e-06	0.00827
1625.7	0.00913	-6.99954e-06	0.00145	0.00515	0.00203	0.000388529	0.000123886	1.62161e-05	0	7.36916e-06	0.00916
1627.63	0.01001	-1.69281e-05	0.00113	0.00531	0.00276	0.000621894	0.000153517	1.91787e-05	0	7.81564e-06	0.01
1629.55	0.01067	-1.1685e-05	0.000851838	0.00515	0.00358	0.000970884	0.000195114	2.3499e-05	0	8.30572e-06	0.01078
1631.48	0.01139	-1.33635e-05	0.000620125	0.00469	0.0044	0.00147	0.000254195	2.99584e-05	0	8.84605e-06	0.01147
1633.41	0.01209	-4.28031e-05	0.000437487	0.00402	0.00509	0.00212	0.000338436	3.97996e-05	0	9.44537e-06	0.01206
1635.34	0.01258	-3.57123e-05	0.000300602	0.00324	0.00553	0.00294	0.00045791	5.49923e-05	0	1.01146e-05	0.01254
1637.27	0.01285	-2.55883e-05	0.000202473	0.00247	0.00564	0.00389	0.000624713	7.86247e-05	0	1.08685e-05	0.01291
1639.2	0.0132	-1.94319e-05	0.000134699	0.00178	0.00538	0.00489	0.000851521	0.000115449	0	1.17263e-05	0.01317
1641.12	0.01332	-2.62404e-05	8.92409e-05	0.00123	0.00481	0.00586	0.00115	0.000172597	0	1.27143e-05	0.01333
1643.05	0.01345	-1.03478e-05	5.93902e-05	0.000821432	0.00405	0.00669	0.00152	0.00026033	0	1.38695e-05	0.01341
1644.98	0.01345	-2.05795e-05	4.0056e-05	0.000537556	0.00321	0.00726	0.00196	0.000392596	0	1.52441e-05	0.01342
1646.91	0.0135	-3.72688e-05	2.76219e-05	0.000351512	0.00242	0.0075	0.00245	0.00058682	8.33544e-07	1.69135e-05	0.01335
1648.84	0.01334	-5.0257e-05	1.96337e-05	0.000233878	0.00175	0.00737	0.00296	0.000862322	2.67784e-06	1.89877e-05	0.01322
1650.77	0.01296	-2.05453e-05	1.44788e-05	0.000160752	0.00122	0.00689	0.00344	0.00124	6.12405e-06	2.16305e-05	0.013
1652.7	0.01246	3.46363e-05	1.112e-05	0.000115267	0.000846016	0.00614	0.00385	0.00172	1.23435e-05	2.50866e-05	0.01272
1654.62	0.01209	2.97418e-05	8.89723e-06	8.65259e-05	0.0005877	0.0052	0.00414	0.00232	2.32759e-05	2.97254e-05	0.01239
1656.55	0.0121	-5.86374e-06	7.3953e-06	6.78503e-05	0.000416641	0.0042	0.00426	0.003	4.20368e-05	3.61069e-05	0.01204
1658.48	0.0118	-2.5643e-05	6.35233e-06	5.52618e-05	0.000304696	0.00322	0.00422	0.00375	7.33993e-05	4.50784e-05	0.01168
1660.41	0.01151	-1.82235e-05	5.60387e-06	4.64181e-05	0.000230963	0.00236	0.004	0.00451	0.000124197	5.79134e-05	0.01134
1662.34	0.01118	-1.17736e-05	5.04704e-06	3.99374e-05	0.000181388	0.00165	0.00365	0.0052	0.000203288	7.65036e-05	0.01101
1664.27	0.01066	8.75307e-06	4.61599e-06	3.4996e-05	0.000147048	0.00111	0.00319	0.00578	0.000320588	0.000103592	0.01069
1666.19	0.01031	7.52186e-06	4.2698e-06	3.10939e-05	0.000122427	0.000716008	0.00269	0.00617	0.000484875	0.000143021	0.01036
1668.12	0.01001	-1.66824e-05	3.98144e-06	2.79208e-05	0.00010415	0.000450341	0.00219	0.00633	0.000700664	0.000199901	0.01
1670.05	0.00956	-8.31852e-06	3.73418e-06	2.52778e-05	9.01338e-05	0.000278118	0.00172	0.00624	0.000965168	0.000280544	0.0096
1671.98	0.00907	-6.48873e-06	3.51703e-06	2.30349e-05	7.90716e-05	0.000170381	0.00131	0.00591	0.00127	0.000391949	0.00916
1673.91	0.00869	-3.21601e-06	3.32276e-06	2.11021e-05	7.0125e-05	0.000104666	0.000981871	0.00538	0.00158	0.000540695	0.00869
1675.84	0.0081	8.50527e-06	3.14628e-06	1.9417e-05	6.27418e-05	6.52299e-05	0.000723008	0.00471	0.00188	0.00073126	0.0082
1677.77	0.00766	2.47489e-05	2.9844e-06	1.79343e-05	5.65464e-05	4.17723e-05	0.000529553	0.00397	0.00214	0.000964114	0.00772
1679.69	0.00732	-7.52364e-06	2.83472e-06	1.66192e-05	5.12756e-05	2.78554e-05	0.000389447	0.00321	0.00231	0.00123	0.00725
1681.62	0.00701	-5.2874e-05	2.6956e-06	1.54456e-05	4.67413e-05	1.95758e-05	0.000290058	0.0025	0.00238	0.00153	0.00679
1683.55	0.00646	2.37668e-06	2.56599e-06	1.4393e-05	4.28028e-05	1.46058e-05	0.000220265	0.00188	0.00234	0.00183	0.00634
1685.48	0.00554	5.34403e-05	2.44478e-06	1.34446e-05	3.93547e-05	1.15743e-05	0.000171268	0.00136	0.00218	0.00212	0.00591
1687.41	0.00545	2.15833e-05	2.3311e-06	1.25863e-05	3.63151e-05	9.67777e-06	0.000136586	0.000957776	0.00195	0.00236	0.00547
1689.34	0.00518	-4.11092e-05	2.22442e-06	1.18073e-05	3.36193e-05	8.44652e-06	0.000111665	0.000655818	0.00165	0.00254	0.00502
1691.27	0.00463	-3.33041e-05	2.12425e-06	1.10975e-05	3.12163e-05	7.60607e-06	9.33968e-05	0.000440531	0.00134	0.00264	0.00456
1693.19	0.00414	-6.47454e-06	2.03002e-06	1.04496e-05	2.90642e-05	6.9983e-06	7.96952e-05	0.0002926	0.00103	0.00264	0.00409
1695.12	0.00342	3.57646e-05	1.94134e-06	9.85631e-06	2.71285e-05	6.52833e-06	6.91673e-05	0.000193824	0.00075594	0.00254	0.00361
1697.05	0.0029	2.27396e-05	1.85776e-06	9.31149e-06	2.53804e-05	6.14261e-06	6.08826e-05	0.000129203	0.000528691	0.00236	0.00312
1698.98	0.00277	-3.63378e-06	1.77898e-06	8.81026e-06	2.37967e-05	5.80975e-06	5.42167e-05	8.74635e-05	0.000353047	0.00211	0.00265
1700.91	0.00215	3.26143e-06	1.70482e-06	8.34781e-06	2.23571e-05	5.51244e-06	4.87426e-05	6.0664e-05	0.000225888	0.00182	0.0022
1702.84	0.00183	1.88188e-05	1.6348e-06	7.92073e-06	2.10443e-05	5.23984e-06	4.41664e-05	4.3453e-05	0.000139105	0.00152	0.00178
1704.77	0.00159	-1.14788e-05	1.56856e-06	7.52502e-06	1.9844e-05	4.98558e-06	4.02816e-05	3.23348e-05	8.28015e-05	0.00123	0.00142
1706.69	0.00118	3.44549e-06	1.5062e-06	7.15843e-06	1.87437e-05	4.74667e-06	3.69395e-05	2.50691e-05	4.77575e-05	0.000957694	0.0011
1708.62	0.000794977	2.93056e-05	1.44714e-06	6.81744e-06	1.77323e-05	4.52138e-06	3.40327e-05	2.02383e-05	2.66577e-05	0.000725878	0.000837325
1710.55	0.000581089	2.96046e-05	1.39124e-06	6.50013e-06	1.68007e-05	4.30763e-06	3.14808e-05	1.69511e-05	1.42936e-05	0.000536404	0.000628129
1712.48	0.000465457	-4.69802e-06	1.3383e-06	6.20444e-06	1.59407e-05	4.10554e-06	2.92221e-05	1.46479e-05	7.22162e-06	0.000388677	0.000467357
1714.41	0.000421034	-1.7728e-05	1.28821e-06	5.92836e-06	1.51452e-05	3.91406e-06	2.72091e-05	1.29782e-05	3.27805e-06	0.00027814	0.000347881
1716.34	0.000110389	1.05456e-05	1.24072e-06	5.67001e-06	1.44078e-05	3.73286e-06	2.54049e-05	1.17212e-05	1.14857e-06	0.000198188	0.000261514
1718.26	-0.000102888	0	1.19579e-06	5.42821e-06	1.37228e-05	3.56101e-06	2.37794e-05	1.07384e-05	5.36323e-08	0.000141826	0.000200305
1720.19	-5.87288e-05	0	1.15305e-06	5.20142e-06	1.30858e-05	3.39908e-06	2.23087e-05	9.9404e-06	0	0.000102769	0.000157857

## Sheet: chicken03
1579.41	1.55554e-05	0	8.811e-05	2.67582e-05	8.17155e-06	1.47595e-05	1.79252e-06	1.60937e-06	0	1.88457e-06	0.000143086
1581.34	1.28401e-05	0	0.000117345	2.90945e-05	8.74998e-06	1.5653e-05	1.88638e-06	1.67547e-06	0	1.95198e-06	0.000176356
1583.27	4.96679e-05	1.6184e-05	0.000158345	3.17828e-05	9.39085e-06	1.66296e-05	1.98766e-06	1.74531e-06	0	2.02316e-06	0.000221904
1585.2	0.000150701	1.33647e-05	0.000215412	3.49151e-05	1.01037e-05	1.77011e-05	2.09701e-06	1.81834e-06	0	2.09823e-06	0.000284146
1587.13	0.000326541	6.12795e-06	0.000293848	3.8623e-05	1.08994e-05	1.88793e-05	2.21538e-06	1.89534e-06	0	2.17755e-06	0.000368538
1589.06	0.000499926	3.55506e-06	0.000399747	4.30973e-05	1.17914e-05	2.01792e-05	2.34399e-06	1.97597e-06	0	2.26145e-06	0.000481396
1590.98	0.00068195	7.32541e-06	0.000539482	4.86285e-05	1.27955e-05	2.16177e-05	2.4836e-06	2.06057e-06	0	2.3504e-06	0.000629418
1592.91	0.000899745	5.61445e-06	0.000718814	5.56662e-05	1.39316e-05	2.32154e-05	2.63564e-06	2.14859e-06	0	2.44464e-06	0.000818856
1594.84	0.00115	6.42015e-06	0.000941723	6.49227e-05	1.52242e-05	2.49972e-05	2.80152e-06	2.24079e-06	0	2.54464e-06	0.00105
1596.77	0.00139	1.20142e-05	0.00121	7.75559e-05	1.67053e-05	2.69918e-05	2.98303e-06	2.33673e-06	0	2.65092e-06	0.00134
1598.7	0.0017	1.09296e-05	0.00152	9.54635e-05	1.8415e-05	2.92349e-05	3.18165e-06	2.43576e-06	0	2.76398e-06	0.00167
1600.63	0.00207	5.43309e-06	0.00186	0.000121785	2.04096e-05	3.17696e-05	3.39967e-06	2.53821e-06	0	2.88449e-06	0.00204
1602.56	0.00242	1.04584e-05	0.00222	0.000161697	2.27672e-05	3.46495e-05	3.63969e-06	2.64351e-06	0	3.01295e-06	0.00245
1604.48	0.00281	1.61787e-05	0.00259	0.000223606	2.56049e-05	3.79414e-05	3.90405e-06	2.75114e-06	0	3.15028e-06	0.00288
1606.41	0.0033	6.58105e-06	0.00293	0.000320723	2.91061e-05	4.17289e-05	4.19637e-06	2.86041e-06	0	3.29712e-06	0.00334
1608.34	0.00381	2.28985e-06	0.00324	0.000472645	3.35755e-05	4.61216e-05	4.52008e-06	2.97079e-06	0	3.4545e-06	0.0038
1610.27	0.00427	1.43497e-05	0.00348	0.000705895	3.95532e-05	5.12621e-05	4.87956e-06	3.08237e-06	0	3.62336e-06	0.00429
1612.2	0.00481	8.18611e-06	0.00364	0.00105	4.8044e-05	5.73421e-05	5.28034e-06	3.19363e-06	0	3.80486e-06	0.00481
1614.13	0.00547	-2.6709e-06	0.0037	0.00154	6.09979e-05	6.46303e-05	5.7283e-06	3.30687e-06	0	4.00044e-06	0.00538
1616.06	0.00598	2.02267e-05	0.00367	0.00218	8.23193e-05	7.35138e-05	6.23184e-06	3.42364e-06	0	4.21136e-06	0.00602
1617.98	0.00656	3.23099e-05	0.00354	0.00296	0.000119916	8.45781e-05	6.80262e-06	3.54998e-06	0	4.43927e-06	0.00671
1619.91	0.00745	2.60698e-06	0.00332	0.00383	0.000189661	9.87516e-05	7.45693e-06	3.6988e-06	0	4.68625e-06	0.00745
1621.84	0.00823	-1.91006e-05	0.00303	0.00471	0.00032198	0.000117589	8.22206e-06	3.89202e-06	0	4.95419e-06	0.00819
1623.77	0.0089	-2.08102e-06	0.00269	0.00548	0.000569653	0.000143827	9.14443e-06	4.1717e-06	0	5.24587e-06	0.0089
1625.7	0.00959	-1.06192e-05	0.00233	0.00603	0.00101	0.000182514	1.03118e-05	4.61376e-06	0	5.56382e-06	0.00956
1627.63	0.01033	-1.97297e-05	0.00196	0.00626	0.00172	0.000243259	1.18927e-05	5.34982e-06	0	5.91143e-06	0.01021
1629.55	0.01084	-1.36673e-05	0.00161	0.00615	0.00272	0.000344575	1.42308e-05	6.61154e-06	0	6.29267e-06	0.01085
1631.48	0.01139	-6.98457e-06	0.00129	0.0057	0.00393	0.000521392	1.80357e-05	8.80099e-06	0	6.71172e-06	0.01147
1633.41	0.01193	-3.21308e-05	0.00101	0.00499	0.00513	0.000835097	2.48071e-05	1.26097e-05	0	7.1738e-06	0.01202
1635.34	0.01235	-3.48784e-05	0.000777897	0.00414	0.00604	0.00138	3.77289e-05	1.9231e-05	0	7.68529e-06	0.0124
1637.27	0.01254	-3.42894e-05	0.000586421	0.00325	0.00639	0.00226	6.35303e-05	3.06944e-05	0	8.25344e-06	0.01259
1639.2	0.01275	-2.35106e-05	0.000435915	0.00243	0.00606	0.00352	0.000116061	5.04253e-05	0	8.88703e-06	0.01263
1641.12	0.01272	-2.08509e-05	0.000320999	0.00174	0.00517	0.00509	0.000222151	8.40967e-05	0	9.5971e-06	0.01264
1643.05	0.01272	-6.46908e-07	0.00023537	0.0012	0.00397	0.00669	0.000428101	0.000140844	0	1.03966e-05	0.01268
1644.98	0.01264	-1.42744e-05	0.000172784	0.000810508	0.00275	0.00793	0.000798997	0.000234752	0	1.13023e-05	0.01271
1646.91	0.01264	-4.04646e-05	0.000127681	0.000542179	0.00174	0.00842	0.0014	0.000386176	0	1.23358e-05	0.01263
1648.84	0.01241	-4.91822e-05	9.54663e-05	0.000365594	0.00103	0.00799	0.00224	0.000621859	0	1.35248e-05	0.01236
1650.77	0.01192	-1.00471e-05	7.25541e-05	0.000252195	0.000580086	0.0068	0.00325	0.000972314	0	1.49064e-05	0.01195
1652.7	0.01141	3.71482e-05	5.6252e-05	0.00017996	0.000327657	0.00521	0.00426	0.00147	0	1.65327e-05	0.01152
1654.62	0.01106	2.09669e-05	4.46011e-05	0.000133636	0.000192653	0.00363	0.00503	0.00212	0	1.8477e-05	0.01116
1656.55	0.01098	-1.08821e-05	3.62052e-05	0.000103359	0.000121504	0.00234	0.00533	0.00292	0	2.08485e-05	0.01087
1658.48	0.01061	-2.2911e-05	3.00829e-05	8.29941e-05	8.31949e-05	0.00143	0.00509	0.00384	0	2.38147e-05	0.01057
1660.41	0.01025	-1.56408e-05	2.55518e-05	6.8811e-05	6.15124e-05	0.000865828	0.00437	0.0048	1.8311e-06	2.76424e-05	0.01022
1662.34	0.00987	-9.88849e-06	2.21384e-05	5.85525e-05	4.83687e-05	0.000538788	0.00337	0.00572	7.44951e-06	3.27684e-05	0.0098
1664.27	0.00931	9.45131e-06	1.95173e-05	5.08498e-05	3.97743e-05	0.000354405	0.00235	0.0065	2.1361e-05	3.99316e-05	0.00937
1666.19	0.00891	1.00068e-05	1.74613e-05	4.4862e-05	3.37366e-05	0.000249002	0.00148	0.00702	5.36054e-05	5.04002e-05	0.00896
1668.12	0.00857	-1.12023e-05	1.5814e-05	4.00633e-05	2.92295e-05	0.000186058	0.000855371	0.00723	0.000123055	6.6373e-05	0.00854
1670.05	0.00812	-5.21001e-06	1.44657e-05	3.61175e-05	2.57039e-05	0.000146158	0.000461043	0.00708	0.000258507	9.16333e-05	0.00811
1671.98	0.00763	-6.23649e-06	1.33402e-05	3.28045e-05	2.28484e-05	0.000119217	0.000239671	0.0066	0.000490154	0.000132511	0.00765
1673.91	0.00724	-1.88804e-06	1.23829e-05	2.99756e-05	2.04776e-05	9.99493e-05	0.00012486	0.00586	0.00082863	0.000198984	0.00718
1675.84	0.00665	1.15177e-05	1.15553e-05	2.75267e-05	1.84729e-05	8.54975e-05	6.78486e-05	0.00496	0.00124	0.000305231	0.00672
1677.77	0.00623	2.44336e-05	1.08295e-05	2.53838e-05	1.6755e-05	7.42423e-05	3.98612e-05	0.00399	0.00166	0.000468153	0.00629
1679.69	0.00591	-1.29527e-05	1.0185e-05	2.34928e-05	1.52679e-05	6.52211e-05	2.58945e-05	0.00306	0.00196	0.000702249	0.00587
1681.62	0.0056	-5.11889e-05	9.60675e-06	2.18108e-05	1.39698e-05	5.78309e-05	1.86235e-05	0.00224	0.00207	0.00101	0.00544
1683.55	0.005	1.12356e-05	9.08362e-06	2.03068e-05	1.2829e-05	5.16728e-05	1.45749e-05	0.00156	0.00193	0.00138	0.00498
1685.48	0.00415	5.73268e-05	8.6067e-06	1.89546e-05	1.18211e-05	4.64707e-05	1.21143e-05	0.00104	0.00161	0.00177	0.00451
1687.41	0.00412	1.68089e-05	8.16952e-06	1.77334e-05	1.09259e-05	4.20292e-05	1.04682e-05	0.000671059	0.00119	0.00211	0.00406
1689.34	0.00386	-4.415e-05	7.76673e-06	1.6627e-05	1.01273e-05	3.82011e-05	9.26397e-06	0.000418534	0.000778976	0.00236	0.00364
1691.27	0.00334	-3.28151e-05	7.394e-06	1.56202e-05	9.41195e-06	3.48763e-05	8.31902e-06	0.000255176	0.000453745	0.00245	0.00323
1693.19	0.00286	-2.40061e-06	7.04817e-06	1.4702e-05	8.76904e-06	3.19685e-05	7.53862e-06	0.000153343	0.000235927	0.00236	0.00282
1695.12	0.00216	4.21322e-05	6.72616e-06	1.38615e-05	8.1889e-06	2.94099e-05	6.87331e-06	9.15789e-05	0.000110939	0.00212	0.00239
1697.05	0.00172	2.47542e-05	6.42565e-06	1.30908e-05	7.6638e-06	2.71472e-05	6.29388e-06	5.48359e-05	4.77957e-05	0.00178	0.00194
1698.98	0.00166	-1.77562e-06	6.14463e-06	1.23819e-05	7.18732e-06	2.51356e-05	5.7832e-06	3.32674e-05	1.87926e-05	0.00139	0.0015
1700.91	0.00109	6.9115e-06	5.88133e-06	1.17288e-05	6.75325e-06	2.33396e-05	5.32928e-06	2.07209e-05	6.38583e-06	0.00102	0.0011
1702.84	0.000876911	2.20644e-05	5.63417e-06	1.11255e-05	6.3571e-06	2.17293e-05	4.92355e-06	1.34692e-05	1.42283e-06	0.000710278	0.00077494
1704.77	0.000725778	-9.1592e-06	5.40189e-06	1.05673e-05	5.99457e-06	2.02797e-05	4.55962e-06	9.29383e-06	0	0.000473961	0.000530058
1706.69	0.000412309	4.56591e-06	5.18324e-06	1.00497e-05	5.66204e-06	1.89703e-05	4.23188e-06	6.89574e-06	0	0.000309125	0.000360118
1708.62	0.000165208	2.66812e-05	4.97749e-06	9.56898e-06	5.35616e-06	1.77838e-05	3.9362e-06	5.51373e-06	0	0.000201458	0.000248594
1710.55	4.03234e-05	2.57025e-05	4.78315e-06	9.1216e-06	5.07439e-06	1.67051e-05	3.66882e-06	4.71091e-06	0	0.000134039	0.000178103
1712.48	1.30416e-05	-5.0557e-06	4.59967e-06	8.70473e-06	4.81414e-06	1.57215e-05	3.42612e-06	4.2313e-06	0	9.25724e-05	0.00013407
1714.41	5.16948e-05	-1.90403e-05	4.42627e-06	8.31567e-06	4.57333e-06	1.48224e-05	3.20566e-06	3.93101e-06	0	6.69585e-05	0.000106233
1716.34	-0.000171965	3.87941e-06	4.26212e-06	7.95184e-06	4.35009e-06	1.39983e-05	3.00494e-06	3.72678e-06	0	5.07768e-05	8.8071e-05
1718.26	-0.000315927	0	4.10679e-06	7.61151e-06	4.14275e-06	1.3241e-05	2.82167e-06	3.57301e-06	0	4.0184e-05	7.56807e-05
1720.19	-0.000266626	0	3.9595e-06	7.29219e-06	3.94981e-06	1.25437e-05	2.65394e-06	3.44368e-06	0	3.29454e-05	6.67881e-05

## Sheet: mallard01
1579.41	-2.22237e-06	0	1.80118e-05	1.84636e-05	2.38294e-05	9.57726e-06	8.67362e-06	1.14616e-06	0	1.63188e-06	8.13338e-05
1581.34	3.00272e-05	0	2.77314e-05	2.02039e-05	2.5583e-05	1.01562e-05	9.13102e-06	1.19036e-06	0	1.69035e-06	9.56862e-05
1583.27	1.37712e-05	3.32398e-06	4.24172e-05	2.22579e-05	2.75413e-05	1.07891e-05	9.62572e-06	1.23636e-06	0	1.75201e-06	0.00011562
1585.2	5.33737e-05	8.71836e-06	6.42848e-05	2.4725e-05	2.97395e-05	1.1483e-05	1.01615e-05	1.28409e-06	0	1.81711e-06	0.000143495
1587.13	0.000100961	6.57221e-06	9.62483e-05	2.77502e-05	3.22205e-05	1.22459e-05	1.07435e-05	1.33394e-06	0	1.88593e-06	0.000182428
1589.06	0.000194194	7.22231e-06	0.000141901	3.15478e-05	3.50403e-05	1.30873e-05	1.1377e-05	1.38546e-06	0	1.95869e-06	0.000236298
1590.98	0.00029652	7.87861e-06	0.000205299	3.64412e-05	3.82698e-05	1.40183e-05	1.20681e-05	1.43858e-06	0	2.03576e-06	0.00030957
1592.91	0.00043357	3.45271e-06	0.000290468	4.29218e-05	4.2002e-05	1.50526e-05	1.28246e-05	1.49356e-06	0	2.11743e-06	0.00040688
1594.84	0.000611993	-3.06863e-07	0.00040067	5.17445e-05	4.63638e-05	1.62059e-05	1.36546e-05	1.54976e-06	0	2.20412e-06	0.000532392
1596.77	0.000738574	2.25155e-06	0.000537517	6.40713e-05	5.15285e-05	1.74977e-05	1.45683e-05	1.60725e-06	0	2.29624e-06	0.000689086
1598.7	0.00089755	1.07012e-05	0.000700165	8.16807e-05	5.77421e-05	1.89518e-05	1.55776e-05	1.66595e-06	0	2.39426e-06	0.000878177
1600.63	0.00109	1.12501e-05	0.000884747	0.000107261	6.53621e-05	2.05979e-05	1.66964e-05	1.72549e-06	0	2.4986e-06	0.0011
1602.56	0.00134	9.12197e-06	0.00108	0.000144768	7.49206e-05	2.24731e-05	1.79421e-05	1.78535e-06	0	2.60998e-06	0.00135
1604.48	0.00162	6.59181e-06	0.00129	0.000199784	8.72275e-05	2.46252e-05	1.93349e-05	1.84572e-06	0	2.72898e-06	0.00162
1606.41	0.00191	6.06452e-06	0.00148	0.000279693	0.000103542	2.71174e-05	2.09007e-05	1.9068e-06	0	2.85617e-06	0.00192
1608.34	0.00224	3.0598e-06	0.00166	0.000393372	0.000125848	3.00349e-05	2.26708e-05	1.96871e-06	0	2.99244e-06	0.00224
1610.27	0.00258	4.65357e-06	0.0018	0.000550015	0.000157283	3.34956e-05	2.46861e-05	2.03312e-06	0	3.13871e-06	0.00257
1612.2	0.00291	-1.3547e-06	0.00189	0.000756954	0.000202793	3.767e-05	2.69977e-05	2.10222e-06	0	3.29589e-06	0.00292
1614.13	0.0033	-1.61655e-06	0.00192	0.00102	0.000270002	4.28103e-05	2.96743e-05	2.18145e-06	0	3.46519e-06	0.00329
1616.06	0.00359	2.23361e-05	0.0019	0.00132	0.000370195	4.93084e-05	3.28087e-05	2.2798e-06	0	3.64772e-06	0.00368
1617.98	0.00395	3.47217e-05	0.00181	0.00166	0.000518918	5.77894e-05	3.65272e-05	2.41216e-06	0	3.84501e-06	0.0041
1619.91	0.0046	6.69871e-06	0.00168	0.00201	0.000735259	6.92878e-05	4.10108e-05	2.60591e-06	0	4.05869e-06	0.00455
1621.84	0.0052	-2.40619e-05	0.00152	0.00234	0.00104	8.55574e-05	4.65221e-05	2.90424e-06	0	4.2907e-06	0.00503
1623.77	0.00567	-8.96436e-06	0.00132	0.00261	0.00144	0.000109622	5.34534e-05	3.38079e-06	0	4.54307e-06	0.00555
1625.7	0.00607	-5.09663e-06	0.00112	0.00279	0.00194	0.000146711	6.24051e-05	4.15567e-06	0	4.81834e-06	0.00607
1627.63	0.00658	-6.89392e-06	0.000917328	0.00286	0.00252	0.000205717	7.43125e-05	5.42738e-06	0	5.11944e-06	0.00658
1629.55	0.00693	-6.1193e-06	0.000729681	0.0028	0.00311	0.000301112	9.06559e-05	7.51863e-06	0	5.44984e-06	0.00705
1631.48	0.00733	-4.31274e-06	0.000563006	0.00264	0.00366	0.000454536	0.000113788	1.0956e-05	0	5.81344e-06	0.00745
1633.41	0.00774	-3.15833e-05	0.000421705	0.00237	0.00409	0.000693911	0.000147422	1.65915e-05	0	6.21516e-06	0.00775
1635.34	0.00802	-2.85532e-05	0.000307099	0.00205	0.00432	0.00105	0.000197285	2.57908e-05	0	6.66074e-06	0.00795
1637.27	0.00807	-1.6705e-05	0.000217933	0.0017	0.00431	0.00153	0.000271812	4.07151e-05	0	7.15744e-06	0.00808
1639.2	0.00823	-9.42301e-06	0.000151162	0.00136	0.00408	0.00212	0.000382471	6.47152e-05	0	7.71401e-06	0.00816
1641.12	0.00824	-1.45955e-05	0.000102829	0.00105	0.00365	0.00276	0.000542967	0.000102831	0	8.34169e-06	0.00821
1643.05	0.00824	4.54607e-06	6.88414e-05	0.000782418	0.00309	0.00336	0.000766363	0.000162311	0	9.05486e-06	0.00825
1644.98	0.00821	-6.15467e-06	4.55068e-05	0.000569797	0.0025	0.00381	0.00106	0.00025295	0	9.87257e-06	0.00824
1646.91	0.00829	-3.45584e-05	2.97912e-05	0.000408027	0.00192	0.004	0.00142	0.000386847	0	1.08204e-05	0.00818
1648.84	0.00816	-4.7482e-05	1.93675e-05	0.000290151	0.00143	0.0039	0.00182	0.000577142	0	1.19336e-05	0.00804
1650.77	0.00779	-6.15417e-06	1.25368e-05	0.000207049	0.00103	0.00352	0.00222	0.00083549	7.49391e-08	1.32621e-05	0.00784
1652.7	0.00737	4.42575e-05	8.10527e-06	0.000149737	0.000727014	0.00296	0.00258	0.00117	7.06662e-07	1.48785e-05	0.00761
1654.62	0.00718	2.76337e-05	5.25567e-06	0.000110644	0.000513169	0.00232	0.00283	0.00157	2.07609e-06	1.68909e-05	0.00737
1656.55	0.00727	-9.64664e-06	3.43907e-06	8.39953e-05	0.000366297	0.0017	0.00293	0.00204	4.87133e-06	1.94629e-05	0.00715
1658.48	0.00707	-2.09191e-05	2.292e-06	6.56757e-05	0.000267389	0.00118	0.00287	0.00254	1.036e-05	2.28481e-05	0.00696
1660.41	0.0069	-1.5001e-05	1.57559e-06	5.28788e-05	0.000201035	0.000789961	0.00265	0.00305	2.0792e-05	2.74441e-05	0.00679
1662.34	0.00671	-1.18532e-05	1.13451e-06	4.37432e-05	0.000156081	0.000518053	0.00231	0.00351	3.99382e-05	3.38788e-05	0.00661
1664.27	0.00633	6.80286e-06	8.67956e-07	3.70525e-05	0.000125006	0.000341191	0.00192	0.00388	7.35709e-05	4.31445e-05	0.00641
1666.19	0.0061	8.105e-06	7.10886e-07	3.20152e-05	0.000102935	0.000230495	0.00151	0.00412	0.000129366	5.67915e-05	0.00618
1668.12	0.00591	-1.32705e-05	6.21589e-07	2.81175e-05	8.67759e-05	0.000162086	0.00114	0.00421	0.000215487	7.71821e-05	0.00592
1670.05	0.00561	-5.81243e-06	5.73072e-07	2.50209e-05	7.4574e-05	0.000119384	0.000828476	0.00413	0.000337562	0.00010776	0.00562
1671.98	0.00527	-5.71283e-06	5.48813e-07	2.25017e-05	6.50893e-05	9.19841e-05	0.000589033	0.00389	0.000495011	0.000153201	0.00531
1673.91	0.00503	-2.93243e-06	5.38051e-07	2.04088e-05	5.7522e-05	7.37045e-05	0.000414921	0.00353	0.000678382	0.000219186	0.00499
1675.84	0.00461	1.20991e-05	5.34037e-07	1.86384e-05	5.13468e-05	6.09624e-05	0.000293906	0.00307	0.000868823	0.000311489	0.00467
1677.77	0.00432	2.57875e-05	5.33107e-07	1.71182e-05	4.62114e-05	5.16835e-05	0.000212087	0.00257	0.00104	0.000434247	0.00437
1679.69	0.00417	-1.3582e-05	5.32758e-07	1.57965e-05	4.18725e-05	4.46531e-05	0.000157337	0.00206	0.00116	0.000587709	0.00408
1681.62	0.00401	-5.50142e-05	5.31594e-07	1.4635e-05	3.81579e-05	3.91428e-05	0.00012052	0.0016	0.00122	0.000766242	0.00379
1683.55	0.00355	1.006e-05	5.29325e-07	1.36057e-05	3.49432e-05	3.47015e-05	9.53332e-05	0.00119	0.00119	0.000957394	0.00351
1685.48	0.00283	5.82541e-05	5.25428e-07	1.26867e-05	3.21356e-05	3.10414e-05	7.76577e-05	0.000849476	0.00109	0.00114	0.00324
1687.41	0.00294	1.75214e-05	5.19901e-07	1.18614e-05	2.96643e-05	2.79703e-05	6.48738e-05	0.000587704	0.000931054	0.0013	0.00295
1689.34	0.00283	-4.31386e-05	5.12978e-07	1.11163e-05	2.74746e-05	2.53567e-05	5.53325e-05	0.000394441	0.000743956	0.00141	0.00266
1691.27	0.00244	-2.74055e-05	5.04834e-07	1.04406e-05	2.55233e-05	2.3107e-05	4.79937e-05	0.000258183	0.000555603	0.00145	0.00237
1693.19	0.00212	4.74733e-07	4.95555e-07	9.82534e-06	2.37759e-05	2.11518e-05	4.21922e-05	0.000165794	0.000387734	0.00142	0.00207
1695.12	0.00162	3.49093e-05	4.85462e-07	9.26351e-06	2.22036e-05	1.94393e-05	3.74964e-05	0.000105086	0.00025308	0.00132	0.00177
1697.05	0.00133	1.33848e-05	4.74642e-07	8.74853e-06	2.07834e-05	1.79292e-05	3.36179e-05	6.61464e-05	0.00015505	0.00117	0.00147
1698.98	0.00136	-7.66513e-06	4.63414e-07	8.27535e-06	1.94961e-05	1.659e-05	3.03605e-05	4.16096e-05	8.97454e-05	0.000985591	0.00119
1700.91	0.000878291	9.91867e-06	4.51808e-07	7.83963e-06	1.83252e-05	1.53962e-05	2.75864e-05	2.63442e-05	4.94632e-05	0.000794028	0.000939435
1702.84	0.00074249	2.27345e-05	4.3997e-07	7.43719e-06	1.72571e-05	1.43268e-05	2.51963e-05	1.69315e-05	2.6117e-05	0.000612687	0.000720393
1704.77	0.000726541	-1.5652e-05	4.28015e-07	7.06483e-06	1.628e-05	1.33652e-05	2.31173e-05	1.11639e-05	1.32209e-05	0.000455013	0.000539653
1706.69	0.000481	-5.47438e-06	4.16177e-07	6.71971e-06	1.53832e-05	1.24974e-05	2.12938e-05	7.64527e-06	6.35843e-06	0.00032762	0.000397934
1708.62	0.000256263	2.04322e-05	4.04251e-07	6.39899e-06	1.45589e-05	1.17113e-05	1.96837e-05	5.50437e-06	2.82369e-06	0.000231017	0.000292102
1710.55	0.000158655	2.22976e-05	3.92587e-07	6.10051e-06	1.3799e-05	1.09971e-05	1.82529e-05	4.20251e-06	1.06628e-06	0.000161497	0.000216308
1712.48	0.000115505	-2.58332e-06	3.81069e-07	5.82244e-06	1.30971e-05	1.0346e-05	1.6975e-05	3.40941e-06	2.35627e-07	0.0001134	0.000163667
1714.41	0.000153774	-1.37772e-05	3.69783e-07	5.56273e-06	1.24476e-05	9.75097e-06	1.5828e-05	2.92207e-06	0	8.0953e-05	0.000127834
1716.34	-1.81696e-05	3.2973e-06	3.58788e-07	5.32002e-06	1.18449e-05	9.2059e-06	1.47947e-05	2.61694e-06	0	5.93053e-05	0.000103446
1718.26	-0.000135543	0	3.47997e-07	5.09269e-06	1.12852e-05	8.70503e-06	1.38597e-05	2.41973e-06	0	4.48355e-05	8.65459e-05
1720.19	-8.16399e-05	0	3.37555e-07	4.87972e-06	1.07641e-05	8.24395e-06	1.30112e-05	2.285e-06	0	3.50375e-05	7.45591e-05

## Sheet: mallard02
1579.41	0.000140661	0	2.30626e-05	3.47051e-05	3.71219e-05	3.21286e-05	2.15562e-05	2.3522e-06	3.33914e-06	2.35853e-06	0.000156624
1581.34	6.2627e-05	0	3.47757e-05	3.77806e-05	3.97808e-05	3.40557e-05	2.26815e-05	2.45159e-06	3.46979e-06	2.44196e-06	0.000177438
1583.27	1.62397e-05	1.42597e-05	5.31379e-05	4.13364e-05	4.27364e-05	3.61621e-05	2.38972e-05	2.557e-06	3.60834e-06	2.52997e-06	0.000205965
1585.2	4.48932e-05	1.49984e-05	8.16728e-05	4.55035e-05	4.60358e-05	3.84706e-05	2.52135e-05	2.66813e-06	3.75533e-06	2.62274e-06	0.000245942
1587.13	0.00011495	1.31718e-05	0.000125439	5.04695e-05	4.97351e-05	4.10077e-05	2.6642e-05	2.78514e-06	3.91146e-06	2.72072e-06	0.00030271
1589.06	0.000243087	1.66244e-05	0.00019134	5.65116e-05	5.39029e-05	4.38047e-05	2.81958e-05	2.9092e-06	4.07752e-06	2.82427e-06	0.000383566
1590.98	0.00041415	1.5953e-05	0.000288158	6.40482e-05	5.86244e-05	4.68993e-05	2.989e-05	3.04015e-06	4.25446e-06	2.93386e-06	0.000497848
1592.91	0.000679134	7.87317e-06	0.000426014	7.37276e-05	6.40047e-05	5.03346e-05	3.17417e-05	3.17771e-06	4.44323e-06	3.04983e-06	0.000656493
1594.84	0.000967961	3.81846e-06	0.000614993	8.65743e-05	7.01804e-05	5.41624e-05	3.37715e-05	3.32276e-06	4.64482e-06	3.17281e-06	0.000870822
1596.77	0.00123	9.94576e-06	0.000862965	0.000104236	7.73253e-05	5.84463e-05	3.6003e-05	3.47545e-06	4.86053e-06	3.30347e-06	0.00115
1598.7	0.00156	1.83493e-05	0.00117	0.000129381	8.56706e-05	6.32615e-05	3.84641e-05	3.63562e-06	5.09154e-06	3.44217e-06	0.0015
1600.63	0.00194	1.81542e-05	0.00154	0.000166353	9.55287e-05	6.87007e-05	4.11869e-05	3.80357e-06	5.33948e-06	3.58979e-06	0.00193
1602.56	0.00241	1.75702e-05	0.00195	0.000222157	0.000107338	7.48776e-05	4.42106e-05	3.979e-06	5.60597e-06	3.7472e-06	0.00242
1604.48	0.00294	1.55537e-05	0.00239	0.000307857	0.000121722	8.19344e-05	4.75812e-05	4.16208e-06	5.89296e-06	3.91495e-06	0.00296
1606.41	0.00353	1.5231e-05	0.00282	0.000440245	0.000139622	9.00508e-05	5.13536e-05	4.3522e-06	6.20255e-06	4.09417e-06	0.00356
1608.34	0.00417	1.27309e-05	0.00321	0.000643171	0.000162478	9.94562e-05	5.55955e-05	4.54936e-06	6.53718e-06	4.28586e-06	0.00419
1610.27	0.00486	1.403e-05	0.00353	0.000947188	0.000192599	0.000110449	6.03889e-05	4.75328e-06	6.89963e-06	4.49126e-06	0.00486
1612.2	0.00559	-3.9264e-06	0.00374	0.00139	0.000233792	0.000123429	6.58338e-05	4.9644e-06	7.29321e-06	4.7115e-06	0.00556
1614.13	0.00639	-3.87368e-06	0.00382	0.00199	0.000292481	0.000138937	7.20559e-05	5.18358e-06	7.72141e-06	4.94829e-06	0.00633
1616.06	0.007	4.21169e-05	0.00376	0.00275	0.000379637	0.000157733	7.92131e-05	5.41408e-06	8.18828e-06	5.20316e-06	0.00715
1617.98	0.00778	5.92871e-05	0.00357	0.00367	0.000513873	0.000180917	8.75067e-05	5.66189e-06	8.6989e-06	5.47802e-06	0.00804
1619.91	0.00904	8.16476e-06	0.00327	0.00466	0.000725733	0.000210145	9.71961e-05	5.93878e-06	9.25889e-06	5.77504e-06	0.00899
1621.84	0.01017	-3.49619e-05	0.00289	0.00564	0.00106	0.000248006	0.000108625	6.27028e-06	9.87455e-06	6.09642e-06	0.00997
1623.77	0.01113	-9.1339e-06	0.00246	0.00648	0.00158	0.000298724	0.000122257	6.69823e-06	1.05536e-05	6.4451e-06	0.01097
1625.7	0.01203	-1.00461e-05	0.00202	0.00706	0.00236	0.00036946	0.000138727	7.30118e-06	1.13052e-05	6.82404e-06	0.01198
1627.63	0.01307	-1.62694e-05	0.00161	0.00729	0.00342	0.000472696	0.000158941	8.2208e-06	1.21401e-05	7.2371e-06	0.01298
1629.55	0.01382	-1.39931e-05	0.00123	0.00714	0.00474	0.000630484	0.000184224	9.703e-06	1.30708e-05	7.68833e-06	0.01395
1631.48	0.01465	-1.19294e-05	0.00090911	0.00662	0.00618	0.0008812	0.000216588	1.21818e-05	1.41128e-05	8.18254e-06	0.01484
1633.41	0.01547	-5.0374e-05	0.000651104	0.00582	0.00752	0.00129	0.000259209	1.6414e-05	1.52849e-05	8.72557e-06	0.01558
1635.34	0.01607	-4.14146e-05	0.000452983	0.00486	0.00849	0.00194	0.000317292	2.37187e-05	1.66099e-05	9.32446e-06	0.01611
1637.27	0.01636	-2.76925e-05	0.000307482	0.00386	0.00885	0.00295	0.000399619	3.63791e-05	1.81161e-05	9.98713e-06	0.01643
1639.2	0.0168	-2.2972e-05	0.000204707	0.00292	0.00853	0.00436	0.000521287	5.8314e-05	1.98391e-05	1.07238e-05	0.01662
1641.12	0.01696	-3.41621e-05	0.000134427	0.00212	0.0076	0.00612	0.000708033	9.61503e-05	2.18247e-05	1.15469e-05	0.01681
1643.05	0.01708	-4.1524e-06	8.7587e-05	0.00149	0.00628	0.00797	0.001	0.00016082	2.41323e-05	1.24723e-05	0.01702
1644.98	0.0171	-1.70256e-05	5.69681e-05	0.00102	0.00483	0.00951	0.00146	0.000269682	2.68413e-05	1.35205e-05	0.01719
1646.91	0.01726	-5.72281e-05	3.7229e-05	0.000693264	0.0035	0.01031	0.00216	0.000448718	3.00612e-05	1.47189e-05	0.01719
1648.84	0.01709	-8.17113e-05	2.46232e-05	0.000473266	0.00242	0.01013	0.00313	0.000733546	3.39473e-05	1.61047e-05	0.01696
1650.77	0.01653	-2.24419e-05	1.66193e-05	0.000329276	0.00163	0.00903	0.00434	0.00117	3.87297e-05	1.77304e-05	0.01656
1652.7	0.01582	6.02648e-05	1.15515e-05	0.000236029	0.00109	0.00733	0.00559	0.00179	4.47647e-05	1.96736e-05	0.01611
1654.62	0.01543	3.77515e-05	8.34377e-06	0.000175439	0.000742948	0.00547	0.0066	0.00263	5.26258e-05	2.20494e-05	0.01571
1656.55	0.0155	-2.45671e-05	6.30771e-06	0.000135462	0.00052471	0.00381	0.00708	0.00369	6.32821e-05	2.50369e-05	0.01534
1658.48	0.01505	-4.0908e-05	5.00795e-06	0.000108427	0.000386572	0.00255	0.00687	0.00492	7.8436e-05	2.89198e-05	0.01494
1660.41	0.0146	-2.12795e-05	4.1692e-06	8.95622e-05	0.00029706	0.00168	0.00604	0.00623	0.000101161	3.41586e-05	0.01448
1662.34	0.01413	-1.2407e-05	3.61837e-06	7.5934e-05	0.00023694	0.00112	0.00484	0.0075	0.000137088	4.15116e-05	0.01396
1664.27	0.01341	1.25384e-05	3.24695e-06	6.57344e-05	0.000194855	0.000778822	0.00359	0.00858	0.000196427	5.22429e-05	0.01346
1666.19	0.01293	9.96105e-06	2.98697e-06	5.78421e-05	0.000164159	0.000566639	0.00251	0.00931	0.000296881	6.84637e-05	0.01298
1668.12	0.01251	-2.27632e-05	2.79634e-06	5.15484e-05	0.000140918	0.000431459	0.00171	0.0096	0.000466259	9.36718e-05	0.01249
1670.05	0.01189	-8.23719e-06	2.64829e-06	4.63987e-05	0.000122752	0.000341594	0.00116	0.0094	0.000740867	0.000133531	0.01194
1671.98	0.01121	-3.60222e-06	2.52655e-06	4.20932e-05	0.000108173	0.000279002	0.000809156	0.00873	0.00115	0.000196833	0.01132
1673.91	0.01071	-1.89245e-06	2.42129e-06	3.84301e-05	9.62213e-05	0.000233448	0.000585925	0.00771	0.00171	0.000296287	0.01067
1675.84	0.00995	1.41377e-05	2.32645e-06	3.52696e-05	8.62529e-05	0.00019901	0.000442205	0.00646	0.00236	0.000448318	0.01004
1677.77	0.00938	3.41644e-05	2.23839e-06	3.25105e-05	7.78209e-05	0.000172151	0.000346502	0.00514	0.00301	0.000670675	0.00945
1679.69	0.00897	-2.04055e-05	2.15524e-06	3.008e-05	7.06071e-05	0.000150668	0.000280095	0.00389	0.0035	0.000977077	0.0089
1681.62	0.00858	-8.10969e-05	2.07542e-06	2.79223e-05	6.43752e-05	0.000133137	0.000232096	0.0028	0.0037	0.00137	0.00833
1683.55	0.00773	1.66172e-05	1.99847e-06	2.59943e-05	5.89477e-05	0.000118595	0.000196117	0.00192	0.00356	0.00183	0.00772
1685.48	0.00649	8.70648e-05	1.92409e-06	2.42621e-05	5.4188e-05	0.000106369	0.000168307	0.00126	0.00312	0.00233	0.00707
1687.41	0.00651	2.47634e-05	1.85216e-06	2.26993e-05	4.99872e-05	9.59745e-05	0.000146265	0.000795765	0.0025	0.00281	0.00642
1689.34	0.00617	-6.4507e-05	1.7827e-06	2.1283e-05	4.62603e-05	8.70538e-05	0.000128431	0.00048872	0.00184	0.00319	0.0058
1691.27	0.00543	-4.07936e-05	1.71557e-06	1.99955e-05	4.29371e-05	7.93351e-05	0.000113758	0.000294406	0.00126	0.00343	0.00524
1693.19	0.00481	-4.34055e-06	1.65096e-06	1.88209e-05	3.99606e-05	7.26063e-05	0.000101515	0.000175673	0.000812506	0.00348	0.00471
1695.12	0.00388	5.23704e-05	1.58862e-06	1.77464e-05	3.72843e-05	6.67046e-05	9.11801e-05	0.000104903	0.000512116	0.00333	0.00417
1697.05	0.00324	2.47604e-05	1.5288e-06	1.67611e-05	3.48684e-05	6.14971e-05	8.23661e-05	6.34095e-05	0.000324517	0.00301	0.0036
1698.98	0.00316	-1.10779e-05	1.47144e-06	1.58548e-05	3.26805e-05	5.68793e-05	7.47835e-05	3.93241e-05	0.000212701	0.00257	0.00301
1700.91	0.00227	1.13986e-05	1.41647e-06	1.50196e-05	3.06922e-05	5.27641e-05	6.82102e-05	2.54167e-05	0.000146767	0.00208	0.00242
1702.84	0.00189	3.82401e-05	1.36367e-06	1.42482e-05	2.88802e-05	4.90814e-05	6.24721e-05	1.7395e-05	0.000107121	0.00159	0.00187
1704.77	0.0017	-1.67688e-05	1.31327e-06	1.35342e-05	2.72245e-05	4.57712e-05	5.7433e-05	1.27523e-05	8.22904e-05	0.00116	0.0014
1706.69	0.00121	-2.34909e-06	1.26509e-06	1.28723e-05	2.57069e-05	4.27863e-05	5.29822e-05	1.00401e-05	6.59131e-05	0.000812617	0.00102
1708.62	0.000761044	3.37517e-05	1.21889e-06	1.22575e-05	2.43132e-05	4.00847e-05	4.90313e-05	8.42516e-06	5.45158e-05	0.000549489	0.000739336
1710.55	0.00052293	3.48107e-05	1.17498e-06	1.16856e-05	2.30294e-05	3.76313e-05	4.55084e-05	7.43096e-06	4.61843e-05	0.000364479	0.000537124
1712.48	0.000368179	-3.1371e-06	1.13293e-06	1.11519e-05	2.18453e-05	3.53971e-05	4.23525e-05	6.78587e-06	3.98359e-05	0.000241006	0.000399507
1714.41	0.00033057	-1.68709e-05	1.09282e-06	1.06541e-05	2.07499e-05	3.33566e-05	3.95147e-05	6.33487e-06	3.48338e-05	0.000161503	0.00030804
1716.34	-6.94883e-06	1.17283e-05	1.05452e-06	1.01888e-05	1.97356e-05	3.14879e-05	3.69536e-05	5.99046e-06	3.0788e-05	0.000111273	0.000247472
1718.26	-0.000231344	0	1.01792e-06	9.75331e-06	1.87932e-05	2.97721e-05	3.46344e-05	5.70682e-06	2.74477e-05	7.96314e-05	0.000206757
1720.19	-0.000172855	0	9.83123e-07	9.34462e-06	1.79173e-05	2.81926e-05	3.25273e-05	5.45489e-06	2.46453e-05	5.94759e-05	0.000178541

## Sheet: mallard03
1579.41	4.27566e-05	0	1.05216e-06	1.34581e-06	1.15389e-05	1.08057e-05	1.12036e-05	5.97696e-06	3.65548e-06	2.53517e-06	4.81138e-05
1581.34	-5.42509e-05	0	3.51206e-06	1.36679e-06	1.23262e-05	1.14563e-05	1.17937e-05	6.24302e-06	3.7989e-06	2.62469e-06	5.31217e-05
1583.27	-0.000147283	1.21743e-05	7.96925e-06	1.41319e-06	1.31962e-05	1.21673e-05	1.2432e-05	6.52651e-06	3.95104e-06	2.71914e-06	6.03746e-05
1585.2	-0.000159437	1.25614e-05	1.5789e-05	1.51742e-06	1.4162e-05	1.2946e-05	1.31233e-05	6.82911e-06	4.11251e-06	2.81855e-06	7.12979e-05
1587.13	-0.000138418	8.9076e-06	2.91628e-05	1.73887e-06	1.524e-05	1.38018e-05	1.38737e-05	7.15218e-06	4.28399e-06	2.92357e-06	8.8177e-05
1589.06	-8.4532e-05	1.1357e-05	5.14932e-05	2.1856e-06	1.64533e-05	1.47449e-05	1.46906e-05	7.49785e-06	4.46659e-06	3.03458e-06	0.000114566
1590.98	2.8261e-06	1.27247e-05	8.78049e-05	3.04888e-06	1.7832e-05	1.57876e-05	1.55814e-05	7.86838e-06	4.66109e-06	3.15188e-06	0.000155736
1592.91	0.000154937	4.96231e-06	0.000145016	4.6665e-06	1.94198e-05	1.69442e-05	1.65558e-05	8.26533e-06	4.86856e-06	3.27618e-06	0.000219012
1594.84	0.000342077	1.08253e-06	0.000231727	7.63014e-06	2.12802e-05	1.82327e-05	1.76246e-05	8.69219e-06	5.09028e-06	3.40793e-06	0.000313685
1596.77	0.000476512	8.08497e-06	0.00035716	1.29681e-05	2.35094e-05	1.9673e-05	1.88001e-05	9.15132e-06	5.32746e-06	3.54763e-06	0.000450137
1598.7	0.000669066	1.84878e-05	0.00052907	2.24475e-05	2.62602e-05	2.12911e-05	2.00977e-05	9.64644e-06	5.58166e-06	3.69603e-06	0.000638091
1600.63	0.000932384	1.4275e-05	0.000751022	3.90586e-05	2.97769e-05	2.3118e-05	2.15345e-05	1.01814e-05	5.85459e-06	3.85381e-06	0.0008844
1602.56	0.00127	9.91264e-06	0.00102	6.77305e-05	3.44647e-05	2.51921e-05	2.31322e-05	1.07606e-05	6.14797e-06	4.02188e-06	0.00119
1604.48	0.00161	1.04789e-05	0.00132	0.000116282	4.10065e-05	2.75629e-05	2.49156e-05	1.1389e-05	6.46408e-06	4.20108e-06	0.00156
1606.41	0.002	1.24716e-05	0.00164	0.000196394	5.05666e-05	3.02931e-05	2.69167e-05	1.20745e-05	6.80527e-06	4.39245e-06	0.00197
1608.34	0.00245	9.63032e-06	0.00195	0.000324057	6.51538e-05	3.3467e-05	2.91736e-05	1.28243e-05	7.17414e-06	4.59688e-06	0.00243
1610.27	0.00293	1.15502e-05	0.00222	0.00051848	8.82305e-05	3.71995e-05	3.17342e-05	1.36489e-05	7.57401e-06	4.81578e-06	0.00292
1612.2	0.00343	-7.18091e-06	0.00241	0.00079852	0.000125723	4.16512e-05	3.46612e-05	1.45628e-05	8.00829e-06	5.05051e-06	0.00344
1614.13	0.00402	-8.92407e-06	0.00251	0.00118	0.000187568	4.70611e-05	3.8035e-05	1.55837e-05	8.48109e-06	5.30269e-06	0.00398
1616.06	0.00436	4.31156e-05	0.00249	0.00165	0.000289775	5.37927e-05	4.1963e-05	1.67369e-05	8.99709e-06	5.57385e-06	0.00456
1617.98	0.00487	6.40142e-05	0.00237	0.00221	0.00045652	6.24308e-05	4.65934e-05	1.8058e-05	9.56174e-06	5.86607e-06	0.00518
1619.91	0.00593	7.49243e-06	0.00216	0.0028	0.00072072	7.39535e-05	5.21352e-05	1.95993e-05	1.01814e-05	6.18154e-06	0.00584
1621.84	0.00683	-3.66465e-05	0.00188	0.00338	0.00112	9.00594e-05	5.88928e-05	2.14379e-05	1.08635e-05	6.52299e-06	0.00657
1623.77	0.00752	-1.49209e-06	0.00157	0.00387	0.00169	0.000113796	6.73249e-05	2.36912e-05	1.16165e-05	6.89316e-06	0.00735
1625.7	0.00821	-1.50643e-06	0.00125	0.00422	0.00244	0.000150727	7.81432e-05	2.65375e-05	1.2451e-05	7.29548e-06	0.00818
1627.63	0.00909	-1.15161e-05	0.000949859	0.00436	0.00335	0.000211035	9.24849e-05	3.02584e-05	1.33791e-05	7.73396e-06	0.00902
1629.55	0.00966	-7.40341e-06	0.000691824	0.00429	0.00436	0.000312928	0.000112206	3.52946e-05	1.44155e-05	8.21312e-06	0.00982
1631.48	0.01035	-2.04196e-06	0.000482183	0.00401	0.00535	0.000487112	0.000140389	4.23481e-05	1.55781e-05	8.73869e-06	0.01054
1633.41	0.01108	-4.3503e-05	0.000322245	0.00356	0.0062	0.000779823	0.000182171	5.25366e-05	1.68884e-05	9.31727e-06	0.01112
1635.34	0.01161	-3.32011e-05	0.000207156	0.003	0.00677	0.00125	0.000246022	6.76501e-05	1.83732e-05	9.95686e-06	0.01157
1637.27	0.01183	-1.95436e-05	0.000128561	0.00241	0.00696	0.00194	0.000345473	9.05304e-05	2.00661e-05	1.06677e-05	0.0119
1639.2	0.01228	-1.60395e-05	7.72338e-05	0.00183	0.00674	0.00285	0.000500815	0.000125652	2.20092e-05	1.14628e-05	0.01216
1641.12	0.01244	-3.06689e-05	4.49281e-05	0.00133	0.00614	0.00391	0.000739369	0.000179917	2.42571e-05	1.23586e-05	0.01238
1643.05	0.0126	-4.61707e-06	2.51979e-05	0.000915564	0.00528	0.00496	0.00109	0.000263624	2.68816e-05	1.33772e-05	0.01258
1644.98	0.01265	-2.09793e-05	1.34522e-05	0.000603105	0.00428	0.00578	0.00158	0.000391414	2.99788e-05	1.45489e-05	0.01269
1646.91	0.01281	-5.43778e-05	6.625e-06	0.000381561	0.00328	0.00617	0.00221	0.000582636	3.36816e-05	1.5915e-05	0.01268
1648.84	0.01264	-7.3724e-05	2.76082e-06	0.000233477	0.00238	0.00603	0.00295	0.000860309	3.8179e-05	1.75351e-05	0.0125
1650.77	0.01214	-1.79963e-05	6.49451e-07	0.000139222	0.00164	0.00539	0.00372	0.00125	4.37479e-05	1.94957e-05	0.0122
1652.7	0.0115	6.83483e-05	0	8.14845e-05	0.00108	0.00443	0.00441	0.00176	5.08104e-05	2.19256e-05	0.01183
1654.62	0.01117	5.08402e-05	0	4.71168e-05	0.0006957	0.00335	0.0049	0.00241	6.00303e-05	2.50205e-05	0.01148
1656.55	0.01141	-1.54093e-05	0	2.70882e-05	0.000440461	0.00235	0.00509	0.00318	7.2487e-05	2.90809e-05	0.01119
1658.48	0.01115	-3.97868e-05	0	1.5603e-05	0.000279838	0.00155	0.00496	0.00402	8.99808e-05	3.45763e-05	0.01094
1660.41	0.01087	-2.13946e-05	0	9.10626e-06	0.000181537	0.00097672	0.00451	0.00489	0.000115557	4.22421e-05	0.01073
1662.34	0.0106	-1.1642e-05	0	5.48134e-06	0.000122079	0.000607912	0.00385	0.0057	0.00015435	5.32362e-05	0.0105
1664.27	0.01005	1.42308e-05	0	3.49031e-06	8.60057e-05	0.00038414	0.00309	0.00638	0.000214772	6.93704e-05	0.01022
1666.19	0.00976	1.19277e-05	0	2.41869e-06	6.37655e-05	0.000252686	0.00234	0.00683	0.000309688	9.34389e-05	0.00989
1668.12	0.00955	-2.53187e-05	0	1.858e-06	4.96723e-05	0.000175564	0.00168	0.007	0.000456385	0.000129635	0.0095
1670.05	0.00912	-1.11265e-05	0	1.57513e-06	4.04056e-05	0.0001292	0.00117	0.00688	0.000673107	0.000183985	0.00908
1671.98	0.0086	-4.82429e-06	0	1.43973e-06	3.40432e-05	0.000100114	0.000793072	0.00648	0.000970374	0.000264584	0.00864
1673.91	0.00829	-2.806e-06	0	1.37857e-06	2.94667e-05	8.08832e-05	0.000536418	0.00584	0.00134	0.000381278	0.00821
1675.84	0.0077	1.29817e-05	0	1.35144e-06	2.60215e-05	6.74594e-05	0.000368401	0.00505	0.00174	0.000544336	0.0078
1677.77	0.00728	3.57943e-05	0	1.33728e-06	2.33191e-05	5.76082e-05	0.000260676	0.00419	0.00211	0.000761919	0.0074
1679.69	0.00705	-1.65894e-05	0	1.32536e-06	2.11232e-05	5.0063e-05	0.000191637	0.00333	0.00237	0.00104	0.007
1681.62	0.00683	-8.33693e-05	0	1.31067e-06	1.92869e-05	4.40814e-05	0.000146659	0.00255	0.00246	0.00136	0.00657
1683.55	0.00619	1.09672e-05	0	1.29115e-06	1.77175e-05	3.92109e-05	0.000116502	0.00187	0.00235	0.00172	0.00612
1685.48	0.00508	8.57962e-05	0	1.26679e-06	1.6353e-05	3.51606e-05	9.55416e-05	0.00133	0.00207	0.00209	0.00565
1687.41	0.00525	2.80002e-05	0	1.238e-06	1.51514e-05	3.17385e-05	8.04031e-05	0.00092376	0.0017	0.00243	0.00518
1689.34	0.00509	-6.3404e-05	0	1.20571e-06	1.40827e-05	2.88095e-05	6.9055e-05	0.00062726	0.0013	0.00271	0.00475
1691.27	0.00451	-4.11127e-05	0	1.1707e-06	1.31251e-05	2.6277e-05	6.02586e-05	0.000421692	0.000934994	0.00288	0.00434
1693.19	0.00406	-2.94366e-06	0	1.1339e-06	1.22621e-05	2.40693e-05	5.32413e-05	0.000283649	0.000646296	0.00293	0.00395
1695.12	0.00329	5.18229e-05	0	1.09598e-06	1.14807e-05	2.21302e-05	4.75087e-05	0.000192955	0.000437752	0.00285	0.00357
1697.05	0.00283	2.07762e-05	0	1.05759e-06	1.07702e-05	2.04176e-05	4.27327e-05	0.000134087	0.000297466	0.00265	0.00316
1698.98	0.00291	-1.8439e-05	0	1.0192e-06	1.01219e-05	1.88962e-05	3.86916e-05	9.59982e-05	0.000206974	0.00236	0.00273
1700.91	0.00214	5.36892e-06	0	9.81283e-07	9.52894e-06	1.75384e-05	3.52281e-05	7.12292e-05	0.000149378	0.00201	0.0023
1702.84	0.00186	3.03711e-05	0	9.44154e-07	8.98534e-06	1.63215e-05	3.22278e-05	5.49199e-05	0.000112321	0.00164	0.00187
1704.77	0.00177	-2.79243e-05	0	9.0782e-07	8.48555e-06	1.52266e-05	2.96067e-05	4.39717e-05	8.78033e-05	0.00129	0.00147
1706.69	0.0013	-1.16078e-05	0	8.7281e-07	8.02562e-06	1.42379e-05	2.72995e-05	3.64339e-05	7.09626e-05	0.000971715	0.00113
1708.62	0.000838951	3.38734e-05	0	8.38792e-07	7.6007e-06	1.33422e-05	2.5256e-05	3.10831e-05	5.89196e-05	0.000709291	0.000846332
1710.55	0.000597084	3.81359e-05	0	8.06165e-07	7.20774e-06	1.2528e-05	2.34362e-05	2.71565e-05	4.99711e-05	0.000504139	0.000625245
1712.48	0.000463819	-4.98704e-06	0	7.74794e-07	6.84413e-06	1.17858e-05	2.18072e-05	2.41714e-05	4.30936e-05	0.000352068	0.000460545
1714.41	0.00044156	-2.17448e-05	0	7.44747e-07	6.50628e-06	1.11077e-05	2.03434e-05	2.18235e-05	3.76555e-05	0.000244184	0.000342365
1716.34	7.9276e-05	8.00792e-06	0	7.16024e-07	6.19269e-06	1.04859e-05	1.90224e-05	1.99177e-05	3.32539e-05	0.000170134	0.000259723
1718.26	-0.000167016	0	0	6.88691e-07	5.90045e-06	9.91516e-06	1.7826e-05	1.83274e-05	2.96233e-05	0.000120386	0.000202667
1720.19	-0.000143037	0	0	6.62483e-07	5.6282e-06	9.38935e-06	1.67392e-05	1.69697e-05	2.65821e-05	8.72948e-05	0.000163266

## Sheet: ibis02
1579.41	5.14139e-05	0	7.5667e-06	6.29607e-06	5.36776e-06	7.27418e-06	5.3102e-06	3.41526e-06	5.21413e-07	1.42392e-06	3.71755e-05
1581.34	-5.48433e-06	0	1.3553e-05	6.85774e-06	5.73659e-06	7.70662e-06	5.58931e-06	3.56792e-06	5.40348e-07	1.47506e-06	4.50266e-05
1583.27	-5.03422e-05	1.10466e-05	2.31426e-05	7.5369e-06	6.14729e-06	8.17835e-06	5.89096e-06	3.73074e-06	5.60265e-07	1.529e-06	5.67161e-05
1585.2	-1.85827e-05	7.59599e-06	3.82125e-05	8.38375e-06	6.60899e-06	8.6944e-06	6.21756e-06	3.90474e-06	5.81143e-07	1.58593e-06	7.4189e-05
1587.13	2.99972e-05	3.25603e-06	6.1397e-05	9.47693e-06	7.13357e-06	9.26075e-06	6.57198e-06	4.09074e-06	6.03046e-07	1.64614e-06	0.00010018
1589.06	7.5602e-05	7.2061e-06	9.61831e-05	1.09418e-05	7.73894e-06	9.88508e-06	6.95745e-06	4.28997e-06	6.25994e-07	1.70982e-06	0.000138332
1590.98	0.000151231	8.69171e-06	0.000146832	1.29793e-05	8.45093e-06	1.05763e-05	7.37776e-06	4.50366e-06	6.50096e-07	1.77727e-06	0.000193147
1592.91	0.000278596	5.33836e-06	0.000217996	1.59159e-05	9.30885e-06	1.13463e-05	7.83724e-06	4.73328e-06	6.75307e-07	1.84882e-06	0.000269662
1594.84	0.000411468	2.55764e-06	0.000313969	2.02808e-05	1.03736e-05	1.22101e-05	8.34103e-06	4.98042e-06	7.01799e-07	1.92475e-06	0.000372782
1596.77	0.000553831	5.09156e-06	0.000437639	2.69321e-05	1.17406e-05	1.31879e-05	8.89505e-06	5.24693e-06	7.29551e-07	2.00546e-06	0.000506377
1598.7	0.000709742	8.59471e-06	0.000589394	3.72505e-05	1.35636e-05	1.43073e-05	9.5066e-06	5.53503e-06	7.58605e-07	2.09137e-06	0.000672407
1600.63	0.000902113	7.57406e-06	0.000766263	5.34232e-05	1.60915e-05	1.56073e-05	1.01841e-05	5.84706e-06	7.89089e-07	2.18293e-06	0.000870388
1602.56	0.00114	1.99239e-06	0.000961472	7.88207e-05	1.97325e-05	1.71436e-05	1.09381e-05	6.18603e-06	8.21025e-07	2.28062e-06	0.0011
1604.48	0.00137	1.40353e-06	0.00116	0.000118419	2.5157e-05	1.89993e-05	1.17812e-05	6.55544e-06	8.54498e-07	2.38503e-06	0.00135
1606.41	0.00159	6.59357e-06	0.00136	0.000179105	3.34668e-05	2.13012e-05	1.27298e-05	6.95965e-06	8.89529e-07	2.49674e-06	0.00162
1608.34	0.00185	1.06082e-05	0.00154	0.000269541	4.64585e-05	2.42445e-05	1.38044e-05	7.40411e-06	9.26311e-07	2.61654e-06	0.0019
1610.27	0.00215	8.57212e-06	0.00168	0.000399177	6.70089e-05	2.81379e-05	1.50315e-05	7.89559e-06	9.64971e-07	2.74513e-06	0.0022
1612.2	0.00249	1.00575e-06	0.00176	0.000576155	9.95848e-05	3.34747e-05	1.64469e-05	8.44279e-06	1.00575e-06	2.88337e-06	0.0025
1614.13	0.00284	1.31563e-06	0.00179	0.000804377	0.000150784	4.10509e-05	1.80991e-05	9.05744e-06	1.04887e-06	3.03243e-06	0.00282
1616.06	0.00315	6.7935e-06	0.00176	0.00108	0.000229646	5.21553e-05	2.00572e-05	9.7556e-06	1.09491e-06	3.19327e-06	0.00316
1617.98	0.00353	6.73074e-06	0.00167	0.00139	0.000347227	6.88707e-05	2.24199e-05	1.05598e-05	1.14459e-06	3.36727e-06	0.00351
1619.91	0.00393	-6.06026e-08	0.00153	0.00172	0.00051488	9.45232e-05	2.53336e-05	1.15016e-05	1.19905e-06	3.55591e-06	0.00389
1621.84	0.00431	1.14982e-06	0.00135	0.00203	0.000741057	0.000134305	2.90217e-05	1.26277e-05	1.26002e-06	3.76088e-06	0.0043
1623.77	0.0047	4.88417e-06	0.00115	0.00229	0.00103	0.000196002	3.38308e-05	1.40068e-05	1.33036e-06	3.98408e-06	0.00471
1625.7	0.00511	-4.77339e-07	0.000946343	0.00247	0.00136	0.000290596	4.03097e-05	1.57419e-05	1.41427e-06	4.22784e-06	0.00513
1627.63	0.00555	-1.01282e-05	0.000752193	0.00254	0.00173	0.000432189	4.93368e-05	1.79916e-05	1.51838e-06	4.49475e-06	0.00553
1629.55	0.00592	-1.49683e-05	0.000577029	0.0025	0.0021	0.000636491	6.23269e-05	2.09988e-05	1.65294e-06	4.78795e-06	0.00591
1631.48	0.00623	-1.26612e-05	0.000427332	0.00236	0.00242	0.000917295	8.15467e-05	2.51416e-05	1.83375e-06	5.111e-06	0.00624
1633.41	0.0065	-1.11304e-05	0.000305799	0.00212	0.00266	0.00128	0.000110562	3.10095e-05	2.08514e-06	5.46838e-06	0.00652
1635.34	0.00673	-1.18566e-05	0.00021182	0.00182	0.00279	0.00172	0.000154786	3.95211e-05	2.44506e-06	5.86523e-06	0.00675
1637.27	0.00692	-1.26959e-05	0.00014236	0.00149	0.00278	0.00222	0.000221942	5.21019e-05	2.97204e-06	6.30791e-06	0.00692
1639.2	0.00705	-1.30225e-05	9.30672e-05	0.00118	0.00264	0.00273	0.000322029	7.09311e-05	3.75635e-06	6.80429e-06	0.00705
1641.12	0.00714	-1.55217e-05	5.92952e-05	0.000886115	0.00239	0.00321	0.00046614	9.92697e-05	4.93746e-06	7.36414e-06	0.00712
1643.05	0.00718	-1.47026e-05	3.68327e-05	0.000642111	0.00205	0.0036	0.000663596	0.000141825	6.72959e-06	7.99987e-06	0.00715
1644.98	0.00714	-8.51228e-06	2.2257e-05	0.000449218	0.00169	0.00385	0.000917681	0.000205045	9.45989e-06	8.72753e-06	0.00714
1646.91	0.00708	-7.8357e-06	1.29958e-05	0.000305493	0.00132	0.00391	0.00122	0.000297106	1.36233e-05	9.56844e-06	0.00709
1648.84	0.00702	-1.43191e-05	7.22277e-06	0.000203787	0.000988395	0.00379	0.00155	0.000427287	1.99571e-05	1.05512e-05	0.007
1650.77	0.00688	-1.0434e-05	3.69343e-06	0.000134781	0.000709424	0.0035	0.00188	0.000604449	2.95367e-05	1.17153e-05	0.00687
1652.7	0.00667	1.63721e-06	1.58437e-06	8.94109e-05	0.000490831	0.00307	0.00217	0.000834667	4.38814e-05	1.31167e-05	0.00672
1654.62	0.00651	-1.2195e-06	3.61887e-07	6.01869e-05	0.000330001	0.00258	0.00237	0.00112	6.5047e-05	1.48366e-05	0.00654
1656.55	0.00636	-6.02307e-06	0	4.15547e-05	0.000217903	0.00206	0.00245	0.00145	9.56527e-05	1.69955e-05	0.00634
1658.48	0.00613	-3.27523e-06	0	2.96854e-05	0.000143075	0.00158	0.00241	0.00181	0.00013877	1.97756e-05	0.00613
1660.41	0.00593	-9.30794e-07	0	2.20659e-05	9.46494e-05	0.00116	0.00224	0.00218	0.000197601	2.34574e-05	0.00591
1662.34	0.00573	-3.16861e-06	0	1.70969e-05	6.38906e-05	0.000823251	0.00197	0.00252	0.000274927	2.84771e-05	0.00569
1664.27	0.00549	-8.66028e-07	0	1.37824e-05	4.44919e-05	0.000566845	0.00165	0.0028	0.00037239	3.5515e-05	0.00548
1666.19	0.00527	-1.42379e-06	0	1.15058e-05	3.22168e-05	0.000383242	0.00131	0.00299	0.000489788	4.56251e-05	0.00526
1668.12	0.00504	-3.81684e-06	0	9.88797e-06	2.43487e-05	0.000257572	0.000998102	0.00307	0.000624529	6.04044e-05	0.00504
1670.05	0.00478	-2.43036e-06	0	8.69482e-06	1.91967e-05	0.000174339	0.000728938	0.00302	0.000771389	8.2177e-05	0.00481
1671.98	0.00453	-3.34003e-08	0	7.78127e-06	1.57249e-05	0.00012031	0.000515624	0.00286	0.000922588	0.000114103	0.00456
1673.91	0.00427	2.53226e-06	0	7.05594e-06	1.33032e-05	8.55138e-05	0.00035738	0.00261	0.00107	0.000160041	0.0043
1675.84	0.00401	4.31315e-06	0	6.46148e-06	1.15485e-05	6.30273e-05	0.000246106	0.00228	0.0012	0.000223938	0.00403
1677.77	0.00379	2.69441e-07	0	5.96093e-06	1.02262e-05	4.83016e-05	0.000170842	0.00192	0.0013	0.000308632	0.00376
1679.69	0.00357	-6.07345e-06	0	5.53001e-06	9.19194e-06	3.84462e-05	0.000121097	0.00155	0.00136	0.000414248	0.0035
1681.62	0.00332	-5.77409e-06	0	5.15228e-06	8.3549e-06	3.16597e-05	8.84707e-05	0.00121	0.00139	0.000536718	0.00327
1683.55	0.00303	8.33563e-06	0	4.81673e-06	7.65793e-06	2.68288e-05	6.6943e-05	0.000911491	0.00136	0.000667082	0.00305
1685.48	0.00276	1.20168e-05	0	4.51531e-06	7.06394e-06	2.32661e-05	5.24875e-05	0.000665495	0.0013	0.000792018	0.00284
1687.41	0.00261	2.1657e-06	0	4.24272e-06	6.548e-06	2.05444e-05	4.25255e-05	0.000473404	0.00119	0.000895793	0.00264
1689.34	0.00241	-8.76783e-06	0	3.99439e-06	6.09344e-06	1.83949e-05	3.54419e-05	0.00033046	0.00106	0.00096345	0.00242
1691.27	0.00219	-9.08502e-06	0	3.76721e-06	5.68831e-06	1.66473e-05	3.02331e-05	0.000228334	0.000917259	0.000984409	0.00219
1693.19	0.00194	-3.88058e-06	0	3.55851e-06	5.32427e-06	1.519e-05	2.62735e-05	0.000157673	0.000766057	0.000955266	0.00193
1695.12	0.00164	3.6982e-06	0	3.36626e-06	4.99477e-06	1.39501e-05	2.317e-05	0.000109878	0.000619508	0.000880737	0.00166
1697.05	0.00139	2.22704e-06	0	3.18859e-06	4.69507e-06	1.28772e-05	2.06712e-05	7.79803e-05	0.000485307	0.000772359	0.00138
1698.98	0.00116	3.18484e-06	0	3.02412e-06	4.42127e-06	1.19365e-05	1.86118e-05	5.67901e-05	0.000368587	0.000645469	0.00111
1700.91	0.000877878	7.38254e-06	0	2.87166e-06	4.17035e-06	1.11031e-05	1.68819e-05	4.26657e-05	0.000271847	0.000515592	0.000865131
1702.84	0.000701785	9.32042e-06	0	2.72982e-06	3.93964e-06	1.03584e-05	1.54059e-05	3.31504e-05	0.000195214	0.000395426	0.000656224
1704.77	0.00051813	6.34612e-06	0	2.5978e-06	3.72706e-06	9.68866e-06	1.41304e-05	2.66299e-05	0.000136991	0.000293121	0.000486886
1706.69	0.000356494	1.00512e-05	0	2.47495e-06	3.53053e-06	9.0829e-06	1.30164e-05	2.20603e-05	9.4373e-05	0.000211972	0.00035651
1708.62	0.000251996	7.116e-06	0	2.36011e-06	3.34878e-06	8.53261e-06	1.20349e-05	1.87707e-05	6.41524e-05	0.000151293	0.000260493
1710.55	0.000170603	5.13619e-06	0	2.25285e-06	3.18014e-06	8.0306e-06	1.11639e-05	1.63315e-05	4.32701e-05	0.000107958	0.000192187
1712.48	9.00392e-05	2.11918e-06	0	2.15231e-06	3.02362e-06	7.57143e-06	1.03865e-05	1.44668e-05	2.91261e-05	7.79652e-05	0.000144692
1714.41	5.19819e-05	-1.1729e-06	0	2.05836e-06	2.87795e-06	7.14979e-06	9.68876e-06	1.2997e-05	1.96847e-05	5.75464e-05	0.000112003
1716.34	-2.30799e-05	1.54854e-06	0	1.97012e-06	2.74227e-06	6.76194e-06	9.05981e-06	1.18064e-05	1.34438e-05	4.36793e-05	8.94636e-05
1718.26	-0.000100409	0	0	1.88721e-06	2.61568e-06	6.40431e-06	8.49039e-06	1.08166e-05	9.34218e-06	3.41714e-05	7.37278e-05
1720.19	-0.000117176	0	0	1.80943e-06	2.49745e-06	6.07393e-06	7.97326e-06	9.97626e-06	6.65235e-06	2.75286e-05	6.25113e-05

## Sheet: ibis03
1579.41	0.000215019	0	2.60904e-06	3.89515e-06	1.88691e-05	1.93628e-05	2.00771e-05	1.65658e-05	4.92337e-06	4.53401e-06	9.08364e-05
1581.34	2.83704e-05	0	6.88067e-06	4.06036e-06	2.02017e-05	2.04869e-05	2.1123e-05	1.73214e-05	5.11655e-06	4.69361e-06	9.98842e-05
1583.27	-0.000110707	1.76806e-05	1.46159e-05	4.24558e-06	2.16801e-05	2.17089e-05	2.22532e-05	1.81289e-05	5.32128e-06	4.86184e-06	0.000112816
1585.2	-0.000139003	1.37942e-05	2.82165e-05	4.47497e-06	2.33269e-05	2.30415e-05	2.34768e-05	1.89941e-05	5.53864e-06	5.03932e-06	0.000132109
1587.13	-0.000150904	1.88281e-05	5.15704e-05	4.7938e-06	2.51704e-05	2.44989e-05	2.48045e-05	1.99222e-05	5.76955e-06	5.22674e-06	0.000161756
1589.06	-0.000118628	2.66506e-05	9.07729e-05	5.29212e-06	2.72446e-05	2.60989e-05	2.62484e-05	2.09193e-05	6.01525e-06	5.42481e-06	0.000208016
1590.98	7.60634e-05	2.19468e-05	0.000154927	6.13648e-06	2.95942e-05	2.78615e-05	2.78227e-05	2.19924e-05	6.27702e-06	5.63433e-06	0.000280246
1592.91	0.00032985	1.06667e-05	0.000256718	7.63607e-06	3.2276e-05	2.98135e-05	2.95433e-05	2.31498e-05	6.5563e-06	5.85621e-06	0.000391549
1594.84	0.000618249	9.46936e-06	0.000412141	1.03612e-05	3.53661e-05	3.19887e-05	3.14294e-05	2.44003e-05	6.8546e-06	6.09141e-06	0.000558633
1596.77	0.000934477	1.15908e-05	0.00063862	1.53546e-05	3.89689e-05	3.44311e-05	3.35026e-05	2.57537e-05	7.17377e-06	6.3413e-06	0.000800146
1598.7	0.0013	1.76431e-05	0.000951127	2.45088e-05	4.32344e-05	3.71996e-05	3.57891e-05	2.72226e-05	7.51573e-06	6.60671e-06	0.00113
1600.63	0.00171	2.00531e-05	0.00136	4.12371e-05	4.83818e-05	4.03775e-05	3.8319e-05	2.88204e-05	7.88274e-06	6.88911e-06	0.00157
1602.56	0.00223	1.73276e-05	0.00185	7.1591e-05	5.47462e-05	4.40843e-05	4.11287e-05	3.05626e-05	8.27752e-06	7.19015e-06	0.00211
1604.48	0.00281	1.73353e-05	0.00241	0.000126036	6.2857e-05	4.8493e-05	4.42617e-05	3.24673e-05	8.70254e-06	7.51135e-06	0.00274
1606.41	0.00342	2.18981e-05	0.003	0.00022192	7.35771e-05	5.38674e-05	4.77695e-05	3.45577e-05	9.16122e-06	7.85448e-06	0.00345
1608.34	0.00414	2.22662e-05	0.00357	0.000386155	8.8349e-05	6.06155e-05	5.17163e-05	3.68591e-05	9.65722e-06	8.22166e-06	0.00421
1610.27	0.00495	1.3186e-05	0.00406	0.000656436	0.000109637	6.93795e-05	5.61796e-05	3.94028e-05	1.01946e-05	8.6153e-06	0.00501
1612.2	0.00581	6.04141e-06	0.00441	0.00108	0.000141694	8.11884e-05	6.12563e-05	4.22283e-05	1.07779e-05	9.03778e-06	0.00583
1614.13	0.00668	1.39126e-05	0.00457	0.00169	0.000191862	9.77141e-05	6.70682e-05	4.53843e-05	1.14128e-05	9.49204e-06	0.00669
1616.06	0.00756	2.0578e-05	0.00454	0.00252	0.000272623	0.000121688	7.37698e-05	4.89311e-05	1.21056e-05	9.98154e-06	0.0076
1617.98	0.0086	1.20741e-05	0.0043	0.00355	0.000404413	0.000157586	8.15617e-05	5.29498e-05	1.28633e-05	1.05096e-05	0.00857
1619.91	0.00965	2.41565e-06	0.00389	0.0047	0.000618467	0.000212714	9.07081e-05	5.75455e-05	1.36946e-05	1.10809e-05	0.0096
1621.84	0.01068	6.78492e-06	0.00337	0.00588	0.000957322	0.000298824	0.000101566	6.28611e-05	1.46089e-05	1.16998e-05	0.01069
1623.77	0.01176	9.5136e-06	0.00279	0.00691	0.00147	0.00043431	0.000114624	6.90963e-05	1.56181e-05	1.23722e-05	0.01181
1625.7	0.01288	4.52766e-07	0.0022	0.00766	0.00219	0.000646711	0.000130577	7.65353e-05	1.67359e-05	1.31042e-05	0.01294
1627.63	0.01402	-1.41184e-05	0.00166	0.00799	0.00313	0.000974465	0.000150427	8.55941e-05	1.79779e-05	1.3903e-05	0.01402
1629.55	0.01509	-2.93754e-05	0.0012	0.00785	0.00422	0.00147	0.00017567	9.68889e-05	1.9364e-05	1.47773e-05	0.01504
1631.48	0.01606	-3.90567e-05	0.000826863	0.00726	0.00537	0.00217	0.000208589	0.000111357	2.09179e-05	1.57369e-05	0.01598
1633.41	0.01687	-3.62937e-05	0.000547	0.00632	0.0064	0.00314	0.000252733	0.000130445	2.26683e-05	1.6793e-05	0.01683
1635.34	0.01751	-3.07743e-05	0.000348321	0.00518	0.00714	0.00437	0.000313687	0.000156409	2.46506e-05	1.796e-05	0.01755
1637.27	0.01809	-3.14982e-05	0.000214402	0.004	0.00745	0.00584	0.000400205	0.000192795	2.69096e-05	1.9254e-05	0.01814
1639.2	0.01853	-3.5529e-05	0.000127994	0.00291	0.00725	0.00746	0.000525666	0.000245158	2.95026e-05	2.06944e-05	0.01857
1641.12	0.01883	-3.98543e-05	7.41848e-05	0.002	0.00659	0.00909	0.000709369	0.000322149	3.25033e-05	2.23057e-05	0.01884
1643.05	0.01902	-3.99319e-05	4.16226e-05	0.0013	0.00561	0.01055	0.000976264	0.000436927	3.60117e-05	2.41174e-05	0.01897
1644.98	0.019	-2.791e-05	2.23864e-05	0.000804936	0.00447	0.01166	0.00135	0.00060881	4.01621e-05	2.61661e-05	0.01898
1646.91	0.01888	-2.07893e-05	1.12769e-05	0.000479504	0.00335	0.01225	0.00186	0.000864528	4.51471e-05	2.84998e-05	0.01889
1648.84	0.01875	-3.07725e-05	5.0193e-06	0.000277779	0.00238	0.01225	0.00248	0.00124	5.12453e-05	3.11791e-05	0.0187
1650.77	0.01847	-2.80083e-05	1.61009e-06	0.000158291	0.00161	0.01165	0.00317	0.00177	5.88813e-05	3.42852e-05	0.01844
1652.7	0.01803	-5.87519e-06	0	8.97711e-05	0.00105	0.01054	0.00384	0.00248	6.87211e-05	3.79292e-05	0.0181
1654.62	0.01762	-3.1765e-06	0	5.13245e-05	0.000679674	0.00907	0.00437	0.0034	8.18512e-05	4.22652e-05	0.0177
1656.55	0.01724	-1.57522e-05	0	3.00513e-05	0.00044252	0.00744	0.00465	0.00452	0.000100093	4.75155e-05	0.01723
1658.48	0.01674	-1.76584e-05	0	1.83828e-05	0.000295961	0.00582	0.00462	0.00577	0.000126575	5.40077e-05	0.0167
1660.41	0.01619	-6.34474e-06	0	1.20126e-05	0.000206209	0.00435	0.00428	0.00707	0.000166708	6.22408e-05	0.01615
1662.34	0.01561	-1.97872e-06	0	8.53851e-06	0.000150696	0.00312	0.00371	0.00829	0.000229768	7.29906e-05	0.01559
1664.27	0.01504	-3.53523e-06	0	6.63553e-06	0.000115476	0.00216	0.00303	0.00929	0.000331066	8.74906e-05	0.01503
1666.19	0.01445	-9.4093e-06	0	5.57642e-06	9.22976e-05	0.00146	0.00235	0.00995	0.000493979	0.000107728	0.01446
1668.12	0.01383	-6.16043e-06	0	4.96512e-06	7.63692e-05	0.000970262	0.00175	0.01017	0.000749531	0.000136919	0.01386
1670.05	0.01316	1.36788e-06	0	4.58857e-06	6.49199e-05	0.000643955	0.00127	0.00992	0.00113	0.000180233	0.01322
1671.98	0.01252	3.36626e-06	0	4.33014e-06	5.63327e-05	0.000432543	0.00091634	0.00924	0.00165	0.000245766	0.01255
1673.91	0.0119	2.1534e-06	0	4.13149e-06	4.96433e-05	0.000297703	0.000667816	0.00822	0.0023	0.000345595	0.01188
1675.84	0.01126	3.09079e-06	0	3.95994e-06	4.42663e-05	0.000211999	0.000497293	0.00699	0.003	0.000496277	0.01124
1677.77	0.01066	-3.33001e-07	0	3.80034e-06	3.98309e-05	0.000157124	0.000380753	0.00569	0.00365	0.000717599	0.01064
1679.69	0.01006	-4.54933e-06	0	3.64721e-06	3.60983e-05	0.000121383	0.000300109	0.00444	0.00412	0.00103	0.01005
1681.62	0.00942	-5.15498e-06	0	3.49652e-06	3.29075e-05	9.75078e-05	0.000243006	0.00334	0.0043	0.00144	0.00945
1683.55	0.00878	6.42081e-06	0	3.34827e-06	3.01449e-05	8.10439e-05	0.000201415	0.00243	0.00414	0.00194	0.00883
1685.48	0.00811	8.52224e-06	0	3.20282e-06	2.77286e-05	6.92743e-05	0.000170225	0.00173	0.00369	0.00249	0.00818
1687.41	0.00757	1.75519e-06	0	3.06092e-06	2.5599e-05	6.05348e-05	0.000146184	0.00121	0.00304	0.00304	0.00753
1689.34	0.00698	-8.04324e-06	0	2.92304e-06	2.37087e-05	5.38042e-05	0.000127193	0.000845199	0.00234	0.00352	0.00691
1691.27	0.00636	-1.20083e-05	0	2.79004e-06	2.20221e-05	4.84415e-05	0.000111873	0.000595739	0.00169	0.00384	0.0063
1693.19	0.00573	-1.22291e-05	0	2.66217e-06	2.05092e-05	4.40427e-05	9.92907e-05	0.00042819	0.00116	0.00394	0.00569
1695.12	0.00498	-2.07147e-06	0	2.53966e-06	1.91466e-05	4.03421e-05	8.8801e-05	0.00031631	0.000768829	0.00381	0.00505
1697.05	0.00426	5.9831e-06	0	2.42289e-06	1.79149e-05	3.71692e-05	7.99433e-05	0.000241217	0.000506551	0.00348	0.00437
1698.98	0.00359	1.53327e-05	0	2.31222e-06	1.67976e-05	3.44035e-05	7.23828e-05	0.000190083	0.000338943	0.003	0.00365
1700.91	0.0029	1.84066e-05	0	2.20692e-06	1.57809e-05	3.19643e-05	6.5869e-05	0.000154499	0.000234649	0.00244	0.00295
1702.84	0.00238	1.77007e-05	0	2.10711e-06	1.48534e-05	2.97921e-05	6.02118e-05	0.00012906	0.000169772	0.00189	0.0023
1704.77	0.00187	1.41675e-05	0	2.01279e-06	1.40044e-05	2.78422e-05	5.52635e-05	0.000110321	0.000128558	0.0014	0.00174
1706.69	0.0014	2.07565e-05	0	1.9236e-06	1.32255e-05	2.60809e-05	5.09078e-05	9.609e-05	0.000101429	0.000996552	0.00129
1708.62	0.00105	1.79541e-05	0	1.83928e-06	1.25095e-05	2.44829e-05	4.70522e-05	8.49615e-05	8.27922e-05	0.000694521	0.000948159
1710.55	0.000746917	1.57327e-05	0	1.75961e-06	1.18499e-05	2.3027e-05	4.36223e-05	7.60212e-05	6.94127e-05	0.000480304	0.000705997
1712.48	0.000491537	1.1233e-05	0	1.68444e-06	1.12403e-05	2.16954e-05	4.05564e-05	6.86692e-05	5.94091e-05	0.000334923	0.000538177
1714.41	0.00031749	7.2567e-06	0	1.61368e-06	1.06766e-05	2.04742e-05	3.78045e-05	6.24988e-05	5.16614e-05	0.000238753	0.000423482
1716.34	0.000122204	1.10296e-05	0	1.54632e-06	1.01538e-05	1.93515e-05	3.53245e-05	5.72338e-05	4.5483e-05	0.000175621	0.000344714
1718.26	-2.81002e-05	0	0	1.48324e-06	9.66866e-06	1.83164e-05	3.3082e-05	5.26795e-05	4.04395e-05	0.000133842	0.000289511
1720.19	-8.10709e-05	0	0	1.42321e-06	9.21679e-06	1.73608e-05	3.10474e-05	4.86934e-05	3.62444e-05	0.000105622	0.000249608

## Sheet: ibis04
1579.41	0.000422121	0	4.35444e-05	1.09504e-06	1.14853e-05	1.4167e-05	1.17416e-05	3.59871e-06	1.5533e-06	0	8.71852e-05
1581.34	0.00023229	0	5.06244e-05	1.04938e-06	1.22659e-05	1.50102e-05	1.2351e-05	3.73876e-06	1.61445e-06	0	9.66541e-05
1583.27	5.97313e-05	1.46932e-05	6.00554e-05	9.85766e-07	1.31269e-05	1.59304e-05	1.30092e-05	3.88565e-06	1.67922e-06	0	0.000108673
1585.2	-4.27663e-06	1.27981e-05	7.30065e-05	9.09624e-07	1.40806e-05	1.69368e-05	1.37215e-05	4.03951e-06	1.74802e-06	0	0.000124443
1587.13	-5.71292e-05	1.0774e-05	9.13201e-05	8.36899e-07	1.51416e-05	1.80415e-05	1.44942e-05	4.20071e-06	1.82111e-06	0	0.000145856
1589.06	-6.86795e-05	1.44606e-05	0.00011788	8.05474e-07	1.63288e-05	1.92569e-05	1.53341e-05	4.36836e-06	1.89887e-06	0	0.000175873
1590.98	-1.31e-05	1.75576e-05	0.000157121	8.94338e-07	1.76667e-05	2.05989e-05	1.62493e-05	4.544e-06	1.9817e-06	0	0.000219056
1592.91	8.8708e-05	1.38049e-05	0.000215619	1.26062e-06	1.9189e-05	2.20855e-05	1.72492e-05	4.72749e-06	2.07006e-06	0	0.000282201
1594.84	0.000282581	1.05013e-05	0.000302563	2.21382e-06	2.09414e-05	2.37398e-05	1.83448e-05	4.91921e-06	2.16442e-06	0	0.000374886
1596.77	0.000471818	1.1571e-05	0.00042964	4.34124e-06	2.29916e-05	2.55883e-05	1.95482e-05	5.11953e-06	2.26547e-06	0	0.000509494
1598.7	0.000712634	1.67947e-05	0.000609664	8.75388e-06	2.54427e-05	2.76648e-05	2.08745e-05	5.32936e-06	2.37362e-06	0	0.000700103
1600.63	0.00103	1.15057e-05	0.00085342	1.75292e-05	2.84541e-05	3.00117e-05	2.23408e-05	5.55046e-06	2.4897e-06	0	0.000959796
1602.56	0.0014	5.88416e-06	0.00116	3.44839e-05	3.22863e-05	3.26831e-05	2.39684e-05	5.78308e-06	2.61453e-06	0	0.0013
1604.48	0.00177	1.10085e-05	0.00154	6.64856e-05	3.73724e-05	3.57512e-05	2.57814e-05	6.03165e-06	2.74885e-06	0	0.00171
1606.41	0.00216	2.00101e-05	0.00195	0.000125437	4.44504e-05	3.93126e-05	2.78101e-05	6.30112e-06	2.89384e-06	0	0.00219
1608.34	0.00266	2.17321e-05	0.00236	0.000230797	5.48006e-05	4.35038e-05	3.00905e-05	6.5987e-06	3.05051e-06	0	0.00273
1610.27	0.00324	1.52745e-05	0.00272	0.000411588	7.06703e-05	4.85206e-05	3.26674e-05	6.93719e-06	3.22012e-06	0	0.0033
1612.2	0.00388	6.71333e-06	0.003	0.00070541	9.6013e-05	5.46571e-05	3.55961e-05	7.33633e-06	3.40421e-06	0	0.0039
1614.13	0.00454	1.54166e-05	0.00313	0.00115	0.000137736	6.23676e-05	3.89466e-05	7.82752e-06	3.60441e-06	0	0.00453
1616.06	0.00519	2.58705e-05	0.00311	0.00177	0.000207647	7.23782e-05	4.28087e-05	8.45979e-06	3.82273e-06	0	0.00522
1617.98	0.00604	1.70168e-05	0.00294	0.00257	0.000325085	8.58807e-05	4.72998e-05	9.30998e-06	4.06131e-06	0	0.00598
1619.91	0.00694	2.33645e-06	0.00264	0.0035	0.000519494	0.000104875	5.25762e-05	1.04982e-05	4.3228e-06	0	0.00683
1621.84	0.00779	6.46325e-06	0.00226	0.00446	0.000830759	0.000132765	5.88518e-05	1.22135e-05	4.6102e-06	0	0.00776
1623.77	0.00869	1.07856e-05	0.00185	0.00533	0.0013	0.000175375	6.64273e-05	1.47502e-05	4.92705e-06	0	0.00874
1625.7	0.00965	-9.03968e-07	0.00144	0.00597	0.00197	0.000242571	7.57382e-05	1.85686e-05	5.27761e-06	0	0.00973
1627.63	0.01061	-1.64331e-05	0.00108	0.00628	0.00285	0.000350603	8.74344e-05	2.43862e-05	5.66688e-06	0	0.01068
1629.55	0.0115	-3.09787e-05	0.000787962	0.00619	0.00388	0.000524801	0.000102519	3.33172e-05	6.10102e-06	0	0.01152
1631.48	0.01228	-4.54921e-05	0.000560405	0.00572	0.00498	0.000801087	0.00012258	4.70852e-05	6.58742e-06	0	0.01224
1633.41	0.01289	-4.9485e-05	0.000394382	0.00496	0.006	0.00122	0.000150193	6.83289e-05	7.13551e-06	0	0.0128
1635.34	0.01327	-3.96439e-05	0.00027823	0.00403	0.00679	0.00183	0.000189592	0.000101043	7.75698e-06	0	0.01322
1637.27	0.01352	-2.96159e-05	0.000199187	0.00307	0.00719	0.00264	0.000247722	0.000151141	8.46711e-06	0	0.01351
1639.2	0.01369	-2.39517e-05	0.000146109	0.00219	0.00714	0.00363	0.000335716	0.000227147	9.28629e-06	0	0.01369
1641.12	0.01372	-2.04911e-05	0.000110462	0.00147	0.00664	0.00472	0.00047046	0.000340848	1.02422e-05	0	0.01377
1643.05	0.01372	-1.30523e-05	8.62441e-05	0.000930049	0.00579	0.00577	0.000675049	0.000507648	1.13744e-05	0	0.01377
1644.98	0.01364	-3.95563e-06	6.94513e-05	0.00055689	0.00474	0.00661	0.000975717	0.000746179	1.27403e-05	0	0.01371
1646.91	0.01355	-3.32757e-06	5.7494e-05	0.000318819	0.00364	0.00709	0.00139	0.00108	1.44271e-05	0	0.01359
1648.84	0.0135	-1.60901e-05	4.87224e-05	0.000176121	0.00264	0.00712	0.00193	0.00152	1.65718e-05	0	0.01344
1650.77	0.01336	-1.50744e-05	4.20885e-05	9.45931e-05	0.00181	0.00669	0.00254	0.00208	1.93965e-05	0	0.01327
1652.7	0.01311	2.72455e-06	3.69237e-05	4.9638e-05	0.00118	0.00588	0.00315	0.00277	2.327e-05	0	0.0131
1654.62	0.01291	9.30826e-07	3.27947e-05	2.55103e-05	0.000749106	0.00485	0.00367	0.00357	2.8819e-05	5.37772e-07	0.01293
1656.55	0.01277	-1.31908e-05	2.94171e-05	1.28578e-05	0.000467692	0.00376	0.00398	0.00445	3.71208e-05	2.13588e-06	0.01274
1658.48	0.01251	-1.74378e-05	2.6599e-05	6.38645e-06	0.000293519	0.00276	0.00401	0.00536	5.00268e-05	5.15142e-06	0.01252
1660.41	0.01221	-1.04442e-05	2.42096e-05	3.18544e-06	0.000188811	0.00192	0.00376	0.00625	7.06684e-05	1.06127e-05	0.01223
1662.34	0.01186	-7.99929e-06	2.21558e-05	1.68481e-06	0.000126532	0.00129	0.00329	0.00705	0.000104143	2.02282e-05	0.0119
1664.27	0.01148	-4.25583e-06	2.03704e-05	1.04643e-06	8.92638e-05	0.000844198	0.00268	0.00768	0.000158176	3.67815e-05	0.01151
1666.19	0.01109	-6.63436e-06	1.88043e-05	8.32057e-07	6.64962e-05	0.000552426	0.00206	0.00809	0.000243158	6.46673e-05	0.0111
1668.12	0.01069	-9.34025e-06	1.74194e-05	8.10981e-07	5.21202e-05	0.000367826	0.00151	0.00824	0.000370532	0.000110513	0.01066
1670.05	0.01023	-5.7307e-06	1.61867e-05	8.67565e-07	4.2649e-05	0.000253235	0.00106	0.00811	0.000548775	0.000183674	0.01021
1671.98	0.00975	-1.76117e-06	1.50835e-05	9.44467e-07	3.61011e-05	0.000182054	0.000734917	0.00771	0.000777682	0.000296149	0.00975
1673.91	0.00929	1.64272e-06	1.40913e-05	1.01643e-06	3.13449e-05	0.000137057	0.000510484	0.00709	0.00104	0.000461321	0.00929
1675.84	0.0088	4.74184e-06	1.31948e-05	1.07188e-06	2.77248e-05	0.000107734	0.000361887	0.0063	0.00132	0.00069114	0.00882
1677.77	0.00835	2.92307e-06	1.23819e-05	1.10957e-06	2.48559e-05	8.7867e-05	0.000264847	0.00541	0.00156	0.000992138	0.00835
1679.69	0.00793	-5.0076e-06	1.16423e-05	1.12951e-06	2.25052e-05	7.38192e-05	0.000201007	0.0045	0.00172	0.00136	0.00789
1681.62	0.00746	-1.01624e-05	1.0967e-05	1.13492e-06	2.05285e-05	6.34555e-05	0.000158031	0.00361	0.00178	0.00178	0.00743
1683.55	0.00698	4.58366e-06	1.03489e-05	1.12799e-06	1.88321e-05	5.55087e-05	0.000128155	0.00281	0.00172	0.00223	0.00698
1685.48	0.00643	1.12021e-05	9.7817e-06	1.11175e-06	1.73544e-05	4.92069e-05	0.000106628	0.00211	0.00155	0.00267	0.00652
1687.41	0.00605	3.24036e-06	9.2598e-06	1.08849e-06	1.60527e-05	4.4071e-05	9.05655e-05	0.00154	0.00131	0.00305	0.00606
1689.34	0.00563	-1.22036e-05	8.77853e-06	1.06029e-06	1.48955e-05	3.97907e-05	7.81935e-05	0.0011	0.00103	0.00332	0.0056
1691.27	0.00515	-1.40833e-05	8.33366e-06	1.02849e-06	1.38598e-05	3.61598e-05	6.84002e-05	0.000760823	0.000768811	0.00346	0.00512
1693.19	0.00464	-9.82056e-06	7.92173e-06	9.94785e-07	1.29279e-05	3.30372e-05	6.04697e-05	0.000518042	0.000541554	0.00345	0.00462
1695.12	0.00404	2.3565e-06	7.53948e-06	9.59657e-07	1.20855e-05	3.03214e-05	5.39248e-05	0.000348014	0.000365179	0.00328	0.00409
1697.05	0.00348	4.24616e-06	7.18418e-06	9.24244e-07	1.13215e-05	2.79377e-05	4.84399e-05	0.00023198	0.000239486	0.00297	0.00354
1698.98	0.00298	6.05854e-06	6.85337e-06	8.88832e-07	1.06263e-05	2.58305e-05	4.37834e-05	0.000154346	0.0001558	0.00258	0.00298
1700.91	0.00241	9.14791e-06	6.54485e-06	8.54083e-07	9.99145e-06	2.39556e-05	3.97878e-05	0.000103143	0.000102659	0.00214	0.00242
1702.84	0.00197	1.33247e-05	6.25667e-06	8.1981e-07	9.41061e-06	2.22795e-05	3.63282e-05	6.96968e-05	6.97543e-05	0.00169	0.0019
1704.77	0.00153	1.14952e-05	5.987e-06	7.86866e-07	8.87767e-06	2.07731e-05	3.33089e-05	4.79713e-05	4.94601e-05	0.00128	0.00144
1706.69	0.00112	1.7316e-05	5.73454e-06	7.54966e-07	8.3878e-06	1.94145e-05	3.06565e-05	3.38918e-05	3.67618e-05	0.000921604	0.00106
1708.62	0.000809194	1.44097e-05	5.49752e-06	7.243e-07	7.93627e-06	1.81844e-05	2.8312e-05	2.4759e-05	2.85835e-05	0.000635994	0.000749991
1710.55	0.000548914	1.17601e-05	5.27492e-06	6.94868e-07	7.51955e-06	1.70672e-05	2.62289e-05	1.88125e-05	2.31088e-05	0.00042083	0.000519537
1712.48	0.000306857	8.83991e-06	5.06559e-06	6.66576e-07	7.13432e-06	1.60495e-05	2.43689e-05	1.49112e-05	1.92812e-05	0.000268064	0.000355541
1714.41	0.000137811	8.01754e-06	4.8684e-06	6.39898e-07	6.77695e-06	1.51192e-05	2.2701e-05	1.23211e-05	1.64859e-05	0.000165126	0.000244039
1716.34	-4.39098e-05	9.3061e-06	4.68255e-06	6.14264e-07	6.44588e-06	1.4267e-05	2.11993e-05	1.05719e-05	1.43605e-05	9.87495e-05	0.000170891
1718.26	-0.00017527	0	4.50717e-06	5.89769e-07	6.13782e-06	1.34843e-05	1.98424e-05	9.36178e-06	1.26869e-05	5.74433e-05	0.000124054
1720.19	-0.000248364	0	4.34135e-06	5.66794e-07	5.851e-06	1.27641e-05	1.86121e-05	8.4974e-06	1.13306e-05	3.2459e-05	9.44224e-05

## Sheet: eagle01
1579.41	0.000127533	0	9.83766e-05	5.66509e-05	3.97613e-05	5.24415e-05	2.19155e-05	1.73655e-05	0	3.25211e-06	0.000289763
1581.34	1.35149e-05	0	0.000115307	6.16441e-05	4.26562e-05	5.56554e-05	2.30665e-05	1.81809e-05	0	3.36635e-06	0.000319876
1583.27	-6.67172e-05	2.42199e-05	0.000137843	6.7349e-05	4.58822e-05	5.91772e-05	2.4311e-05	1.90552e-05	0	3.48678e-06	0.000357104
1585.2	-4.6934e-05	2.56236e-05	0.000168519	7.39178e-05	4.94919e-05	6.30473e-05	2.56594e-05	1.99938e-05	0	3.61378e-06	0.000404244
1587.13	0.000104297	1.89583e-05	0.000211089	8.15493e-05	5.35501e-05	6.73142e-05	2.71236e-05	2.10039e-05	0	3.74784e-06	0.000465378
1589.06	0.000291869	1.37325e-05	0.000271017	9.05105e-05	5.81378e-05	7.20367e-05	2.87172e-05	2.20925e-05	0	3.88951e-06	0.000546401
1590.98	0.000540251	1.32271e-05	0.00035603	0.000101167	6.33533e-05	7.72836e-05	3.04562e-05	2.32681e-05	0	4.03936e-06	0.000655597
1592.91	0.000839824	1.05647e-05	0.000476525	0.000114035	6.93225e-05	8.31396e-05	3.23588e-05	2.45399e-05	0	4.19813e-06	0.00080412
1594.84	0.00117	8.25784e-06	0.000645522	0.000129862	7.62076e-05	8.97076e-05	3.44467e-05	2.59194e-05	0	4.36641e-06	0.00101
1596.77	0.00154	1.02821e-05	0.000877611	0.000149759	8.42185e-05	9.71158e-05	3.6745e-05	2.74187e-05	0	4.54498e-06	0.00128
1598.7	0.00193	1.51351e-05	0.00119	0.000175433	9.36367e-05	0.000105525	3.92827e-05	2.90525e-05	0	4.73478e-06	0.00163
1600.63	0.00239	1.69414e-05	0.00158	0.000209549	0.000104846	0.00011514	4.20951e-05	3.08375e-05	0	4.93677e-06	0.00209
1602.56	0.00292	1.25943e-05	0.00206	0.00025636	0.000118387	0.000126227	4.52245e-05	3.27932e-05	0	5.1519e-06	0.00264
1604.48	0.00349	1.07003e-05	0.00261	0.000322688	0.000135034	0.000139139	4.87206e-05	3.49429e-05	0	5.38146e-06	0.0033
1606.41	0.0041	1.50634e-05	0.0032	0.000419407	0.000155939	0.00015435	5.26451e-05	3.73134e-05	0	5.62677e-06	0.00402
1608.34	0.00475	1.91411e-05	0.00378	0.000563391	0.000182856	0.000172511	5.70727e-05	3.99376e-05	0	5.88925e-06	0.00481
1610.27	0.00549	1.4726e-05	0.00431	0.000779401	0.00021853	0.00019454	6.20968e-05	4.28548e-05	0	6.17051e-06	0.00561
1612.2	0.0063	1.35995e-05	0.00472	0.0011	0.000267326	0.000221747	6.78345e-05	4.61123e-05	0	6.4725e-06	0.00643
1614.13	0.00712	1.76252e-05	0.00496	0.00156	0.000336251	0.000256043	7.44334e-05	4.97695e-05	0	6.79719e-06	0.00725
1616.06	0.00803	7.36747e-06	0.00501	0.0022	0.000436488	0.000300255	8.20869e-05	5.39001e-05	0	7.147e-06	0.00808
1617.98	0.00902	-6.277e-06	0.00485	0.003	0.000585377	0.000358598	9.10471e-05	5.8598e-05	0	7.52458e-06	0.00896
1619.91	0.00989	-3.2167e-07	0.00452	0.00395	0.000808227	0.000437379	0.000101652	6.39852e-05	0	7.93289e-06	0.00988
1621.84	0.01078	9.86407e-06	0.00404	0.00493	0.00114	0.000545961	0.000114363	7.02215e-05	0	8.37547e-06	0.01084
1623.77	0.01176	-3.85597e-06	0.00348	0.00581	0.00161	0.000697946	0.000129823	7.75239e-05	0	8.85616e-06	0.01181
1625.7	0.01272	-2.16994e-05	0.00288	0.00644	0.00225	0.000912326	0.000148945	8.61914e-05	0	9.37953e-06	0.01273
1627.63	0.01357	-3.78913e-05	0.00231	0.0067	0.00305	0.00121	0.000173052	9.66454e-05	0	9.95083e-06	0.01356
1629.55	0.01432	-4.77578e-05	0.00179	0.00654	0.00396	0.00163	0.000204086	0.000109494	0	1.0576e-05	0.01425
1631.48	0.01483	-4.83302e-05	0.00136	0.00598	0.00486	0.00219	0.000244926	0.000125631	0	1.12621e-05	0.01478
1633.41	0.01517	-3.77046e-05	0.00101	0.00514	0.00562	0.00292	0.000299841	0.000146399	0	1.20174e-05	0.01515
1635.34	0.01538	-4.00031e-05	0.000745138	0.00417	0.00608	0.00381	0.000375074	0.000173839	0	1.28516e-05	0.01537
1637.27	0.01547	-3.67632e-05	0.000548521	0.00321	0.00615	0.00483	0.000479455	0.000211075	0	1.37758e-05	0.01543
1639.2	0.01535	-2.54421e-05	0.000407136	0.00236	0.0058	0.0059	0.000624724	0.000262901	0	1.48037e-05	0.01538
1641.12	0.01519	-1.2845e-05	0.00030702	0.00169	0.00513	0.00693	0.000824901	0.000336578	0	1.59516e-05	0.01523
1643.05	0.01497	-1.21625e-05	0.000236497	0.00119	0.00426	0.00778	0.00109	0.000442841	0	1.72388e-05	0.01502
1644.98	0.01471	-2.90705e-06	0.000186628	0.000841404	0.00334	0.00835	0.00144	0.000596841	2.68298e-07	1.86891e-05	0.01477
1646.91	0.01441	1.11839e-06	0.000150958	0.000604825	0.00249	0.00854	0.00186	0.000818442	1.26097e-06	2.03314e-05	0.01449
1648.84	0.01417	1.19352e-06	0.000125	0.000447046	0.0018	0.00833	0.00233	0.00113	3.30604e-06	2.22014e-05	0.01418
1650.77	0.01389	-1.58381e-06	0.000105707	0.000341383	0.00127	0.00775	0.00281	0.00156	7.26401e-06	2.43438e-05	0.01386
1652.7	0.01363	-1.41317e-05	9.10312e-05	0.000269323	0.000901197	0.00688	0.00323	0.00211	1.46384e-05	2.68151e-05	0.01352
1654.62	0.01337	-2.51298e-05	7.96006e-05	0.000218818	0.000647724	0.00585	0.00353	0.00278	2.80155e-05	2.96872e-05	0.01317
1656.55	0.0129	-1.86259e-05	7.04929e-05	0.000182278	0.000478154	0.00478	0.00366	0.00355	5.17295e-05	3.30532e-05	0.01281
1658.48	0.01241	-3.62858e-06	6.30824e-05	0.000154976	0.000364473	0.00377	0.0036	0.00435	9.27688e-05	3.70367e-05	0.01243
1660.41	0.01192	2.98499e-06	5.6938e-05	0.00013395	0.000286923	0.00289	0.00335	0.00511	0.000161759	4.1802e-05	0.01203
1662.34	0.01141	-1.0166e-06	5.17594e-05	0.000117318	0.000232564	0.00217	0.00296	0.00573	0.000273501	4.75749e-05	0.01158
1664.27	0.01097	-9.20439e-06	4.73334e-05	0.000103858	0.000193237	0.00161	0.0025	0.00612	0.000446114	5.46697e-05	0.01107
1666.19	0.01043	-1.00974e-05	4.35046e-05	9.27538e-05	0.000163857	0.0012	0.00202	0.00622	0.000697745	6.35343e-05	0.0105
1668.12	0.00985	4.24706e-06	4.01585e-05	8.34461e-05	0.000141242	0.000901056	0.00158	0.00602	0.00104	7.48203e-05	0.00988
1670.05	0.00929	4.38724e-06	3.72088e-05	7.55403e-05	0.000123371	0.000689962	0.00121	0.00555	0.00148	8.9492e-05	0.00925
1671.98	0.0088	3.00346e-06	3.45897e-05	6.87511e-05	0.000108928	0.000540284	0.000910918	0.00488	0.00198	0.00010899	0.00864
1673.91	0.00824	4.66252e-06	3.22492e-05	6.28655e-05	9.70348e-05	0.000433293	0.000688041	0.0041	0.00253	0.00013546	0.00808
1675.84	0.00776	3.06325e-06	3.01463e-05	5.77228e-05	8.7087e-05	0.000355601	0.000525144	0.0033	0.00306	0.000172013	0.00759
1677.77	0.00729	-7.74758e-06	2.8248e-05	5.31982e-05	7.86571e-05	0.000298009	0.000407881	0.00256	0.00351	0.000222893	0.00716
1679.69	0.00677	-4.28294e-06	2.65271e-05	4.91934e-05	7.1435e-05	0.000254319	0.000323563	0.00192	0.00383	0.000293187	0.00677
1681.62	0.0062	1.21606e-05	2.49612e-05	4.56294e-05	6.51896e-05	0.000220392	0.000262342	0.00141	0.00395	0.000387504	0.00637
1683.55	0.0057	1.0987e-05	2.35315e-05	4.24427e-05	5.9746e-05	0.000193453	0.000217132	0.00102	0.00387	0.000507149	0.00594
1685.48	0.00531	-3.37859e-06	2.2222e-05	3.95805e-05	5.49681e-05	0.000171622	0.000183041	0.000739831	0.0036	0.000646231	0.00546
1687.41	0.00483	-8.72493e-06	2.10197e-05	3.7e-05	5.07485e-05	0.00015361	0.000156762	0.000541965	0.00317	0.000788833	0.00492
1689.34	0.00432	-2.87149e-06	1.99127e-05	3.4665e-05	4.70017e-05	0.000138515	0.000136066	0.000404961	0.00265	0.000910259	0.00434
1691.27	0.00383	-3.86542e-06	1.88912e-05	3.25449e-05	4.36583e-05	0.000125694	0.000119441	0.000310394	0.0021	0.000983861	0.00374
1693.19	0.00331	-5.93736e-06	1.79462e-05	3.06142e-05	4.06616e-05	0.00011468	0.000105849	0.000244588	0.00158	0.000991273	0.00313
1695.12	0.00277	-4.40333e-06	1.70705e-05	2.88506e-05	3.79653e-05	0.000105124	9.45645e-05	0.000198015	0.00113	0.000930562	0.00254
1697.05	0.00222	5.35914e-06	1.62575e-05	2.72357e-05	3.55292e-05	9.67638e-05	8.50706e-05	0.000164296	0.000766349	0.000817119	0.00201
1698.98	0.00164	2.27529e-05	1.5501e-05	2.5753e-05	3.33213e-05	8.93965e-05	7.69906e-05	0.000139238	0.000494994	0.000676722	0.00155
1700.91	0.00118	2.23089e-05	1.47964e-05	2.43879e-05	3.13137e-05	8.28628e-05	7.00456e-05	0.000120112	0.000306173	0.000535224	0.00118
1702.84	0.00086601	1.55444e-05	1.41385e-05	2.31286e-05	2.94825e-05	7.70359e-05	6.40244e-05	0.000105133	0.000182452	0.00041068	0.000906075
1704.77	0.000509528	1.8366e-05	1.35234e-05	2.19652e-05	2.78079e-05	7.18145e-05	5.87642e-05	9.3121e-05	0.000105324	0.000310951	0.000703272
1706.69	0.000268042	2.2772e-05	1.29476e-05	2.08872e-05	2.62724e-05	6.71137e-05	5.41389e-05	8.32861e-05	5.90971e-05	0.00023592	0.000559663
1708.62	0.00013661	1.08208e-05	1.24078e-05	1.98867e-05	2.4861e-05	6.28657e-05	5.00469e-05	7.50879e-05	3.22267e-05	0.000181384	0.000458766
1710.55	2.15119e-05	5.3975e-06	1.19013e-05	1.89565e-05	2.35605e-05	5.90121e-05	4.64081e-05	6.81494e-05	1.69909e-05	0.0001422	0.000387179
1712.48	-8.72928e-05	9.79785e-06	1.14245e-05	1.809e-05	2.23595e-05	5.55055e-05	4.31561e-05	6.22016e-05	8.54706e-06	0.000113901	0.000335186
1714.41	-0.000151615	8.32626e-06	1.09763e-05	1.72819e-05	2.12483e-05	5.23043e-05	4.02374e-05	5.70475e-05	3.98528e-06	9.31408e-05	0.000296222
1716.34	-0.000161421	6.06339e-06	1.05537e-05	1.65269e-05	2.0218e-05	4.93737e-05	3.76072e-05	5.25402e-05	1.60421e-06	7.75915e-05	0.000266015
1718.26	-0.000189105	0	1.01552e-05	1.58202e-05	1.9261e-05	4.66837e-05	3.52287e-05	4.8568e-05	4.28636e-07	6.56849e-05	0.00024183
1720.19	-0.000165565	0	9.77857e-06	1.51581e-05	1.83706e-05	4.42087e-05	3.30702e-05	4.50439e-05	0	5.63728e-05	0.000222003

[truncated: 11 more sheets: eagle02, eagle03, owl01, owl02, owl03, budgie01, budgie02, budgie03, zebra01, zebra02, zebra03]
