# Supplementary material for: Analysis and comparison of protein secondary structures in the rachis of avian flight feathers
Source: PeerJ. 2022 Feb 28;10:e12919. doi: 10.7717/peerj.12919 (PMC8893027; doi:10.7717/peerj.12919)
Supplement: Data S2 — Each data point is the Amide I absorption value and fitting curve under nondestructive attenuated total reflection Fourier transform infrared spectroscopy (ATR-FTIR). The data of each individual flight feather were shown in different worksheets. [file peerj-10-12919-s014.xlsx]

## Sheet: chicken01
1579.41	0.00174	0	0.000866813	3.31836e-05	0.000110797	5.65895e-05	4.78904e-05	0.000123891	4.16722e-05	4.66854e-06	0.00129
1581.34	0.000957958	0	0.00133	3.47993e-05	0.000118364	5.99477e-05	5.04116e-05	0.000129587	4.3306e-05	4.83498e-06	0.00177
1583.27	0.000953518	0.000241411	0.002	3.78537e-05	0.000126705	6.36024e-05	5.31336e-05	0.000135684	4.50377e-05	5.01089e-06	0.00247
1585.2	0.00138	0.000261389	0.00297	4.36227e-05	0.000135937	6.75976e-05	5.60822e-05	0.00014222	4.68751e-05	5.19639e-06	0.00347
1587.13	0.00353	0.000229058	0.00432	5.43584e-05	0.000146203	7.19669e-05	5.92825e-05	0.000149242	4.8826e-05	5.392e-06	0.00486
1589.06	0.00607	0.000149123	0.00617	7.39246e-05	0.000157678	7.67593e-05	6.27604e-05	0.000156795	5.09017e-05	5.59927e-06	0.00675
1590.98	0.00928	0.000162653	0.00862	0.000108948	0.000170607	8.20297e-05	6.65499e-05	0.000164936	5.31116e-05	5.8182e-06	0.00928
1592.91	0.01303	0.000181657	0.01178	0.000170722	0.000185318	8.78415e-05	7.06905e-05	0.000173724	5.54681e-05	6.05057e-06	0.01253
1594.84	0.01742	0.0001854	0.01571	0.000278322	0.000202272	9.42736e-05	7.5226e-05	0.000183235	5.79841e-05	6.2969e-06	0.0166
1596.77	0.02268	0.000142063	0.0204	0.000463735	0.000222179	0.000101407	8.02037e-05	0.000193545	6.06745e-05	6.55853e-06	0.02153
1598.7	0.02841	0.00012574	0.02579	0.000779735	0.000246122	0.000109355	8.5685e-05	0.000204752	6.35543e-05	6.83694e-06	0.02729
1600.63	0.03441	0.000181098	0.03175	0.00131	0.000275847	0.00011824	9.17401e-05	0.000216961	6.66448e-05	7.13284e-06	0.03384
1602.56	0.04117	0.000184343	0.03805	0.00219	0.000314281	0.000128227	9.84469e-05	0.00023029	6.99636e-05	7.44875e-06	0.04109
1604.48	0.04888	0.000149986	0.04438	0.00362	0.000366438	0.000139524	0.000105904	0.000244889	7.3534e-05	7.78558e-06	0.04894
1606.41	0.0568	0.000194644	0.05041	0.00587	0.000441057	0.000152407	0.000114225	0.000260915	7.73839e-05	8.14606e-06	0.05733
1608.34	0.0654	0.00023375	0.05574	0.00927	0.000553711	0.000167265	0.000123545	0.000278576	8.15418e-05	8.53133e-06	0.06622
1610.27	0.07531	0.000102264	0.06001	0.01418	0.000732316	0.000184664	0.000134035	0.000298102	8.60407e-05	8.94462e-06	0.07564
1612.2	0.08563	0.000125555	0.06291	0.0209	0.00103	0.000205503	0.000145899	0.000319766	9.09217e-05	9.38811e-06	0.08561
1614.13	0.09535	0.000273848	0.0642	0.02952	0.00153	0.000231237	0.000159401	0.000343907	9.62267e-05	9.86514e-06	0.09609
1616.06	0.10719	-4.14922e-05	0.06379	0.03988	0.00239	0.000264379	0.000174874	0.000370933	0.000102006	1.03788e-05	0.10698
1617.98	0.12002	-0.00035499	0.06171	0.05144	0.00386	0.000309473	0.000192763	0.000401355	0.000108321	1.09338e-05	0.11804
1619.91	0.12871	-0.000131658	0.05813	0.06337	0.00632	0.000374962	0.000213679	0.000435806	0.000115239	1.15327e-05	0.12897
1621.84	0.13799	0.000110909	0.0533	0.07453	0.01029	0.000476993	0.000238513	0.000475101	0.000122842	1.21813e-05	0.13945
1623.77	0.14881	-0.000285192	0.04759	0.08369	0.01629	0.000646885	0.00026862	0.000520304	0.000131228	1.28852e-05	0.14915
1625.7	0.15817	-0.000459984	0.04137	0.08971	0.02468	0.000945759	0.000306174	0.000572846	0.000140514	1.36503e-05	0.15774
1627.63	0.16447	-0.000526186	0.03501	0.0918	0.03538	0.00149	0.000354884	0.000634671	0.000150842	1.44844e-05	0.16483
1629.55	0.17083	-0.000647077	0.02885	0.08967	0.04768	0.0025	0.000421417	0.000708548	0.000162391	1.53956e-05	0.17
1631.48	0.17332	-0.000819283	0.02313	0.08361	0.06023	0.00436	0.00051826	0.000798475	0.000175382	1.63923e-05	0.17284
1633.41	0.17313	-0.000565614	0.01806	0.07442	0.07118	0.00766	0.000669666	0.000910471	0.000190105	1.74866e-05	0.17311
1635.34	0.17017	-0.000424925	0.01373	0.06324	0.07862	0.01311	0.000923703	0.00105	0.000206937	1.8691e-05	0.17092
1637.27	0.16668	-0.000210031	0.01018	0.05132	0.08112	0.02132	0.00138	0.00124	0.000226389	2.00203e-05	0.1668
1639.2	0.16122	-9.94764e-05	0.00737	0.03976	0.07816	0.03231	0.00221	0.0015	0.00024917	2.14928e-05	0.16158
1641.12	0.15651	9.5724e-05	0.00522	0.02942	0.07034	0.04518	0.00378	0.00187	0.000276288	2.31299e-05	0.15611
1643.05	0.15135	-1.82198e-05	0.00362	0.02082	0.05918	0.05804	0.00663	0.0024	0.000309218	2.4958e-05	0.15103
1644.98	0.14736	0.000139023	0.00246	0.01412	0.04658	0.06832	0.01153	0.00321	0.000350173	2.70107e-05	0.14661
1646.91	0.14183	0.000239629	0.00165	0.00923	0.03437	0.07359	0.01915	0.00445	0.000402551	2.93315e-05	0.14286
1648.84	0.13926	0.000303081	0.00109	0.00584	0.02385	0.07249	0.02956	0.00636	0.000471679	3.19762e-05	0.13969
1650.77	0.1369	-2.0106e-05	0.000701851	0.0036	0.01568	0.06532	0.0418	0.00926	0.000566032	3.50257e-05	0.13695
1652.7	0.1352	-0.00030834	0.000443951	0.00218	0.00987	0.05387	0.05372	0.01352	0.000699225	3.8594e-05	0.13435
1654.62	0.13204	-0.000385904	0.000273078	0.0013	0.00606	0.04074	0.06253	0.01946	0.000893187	4.28569e-05	0.13131
1656.55	0.12641	-0.000181441	0.000161343	0.000775531	0.0037	0.02834	0.06579	0.02721	0.00118	4.80913e-05	0.1272
1658.48	0.12092	-4.41643e-05	8.9342e-05	0.000461256	0.00229	0.01823	0.06252	0.0365	0.00162	5.47572e-05	0.12177
1660.41	0.11533	5.18743e-05	4.37826e-05	0.000276879	0.00147	0.01099	0.05369	0.04659	0.0023	6.3641e-05	0.11543
1662.34	0.10917	1.60351e-05	1.56544e-05	0.000169881	0.000994946	0.00635	0.04176	0.05632	0.00332	7.61406e-05	0.109
1664.27	0.10464	-8.09455e-05	0	0.000108472	0.00071316	0.00361	0.02952	0.06423	0.00484	9.47777e-05	0.10313
1666.19	0.09844	-0.000103989	0	7.36544e-05	0.000541845	0.00209	0.01912	0.06899	0.00703	0.000124201	0.09797
1668.12	0.09207	0.00017299	0	5.4208e-05	0.000433369	0.00127	0.01151	0.06971	0.01001	0.000173003	0.09316
1670.05	0.08627	0.000172347	0	4.35447e-05	0.000361182	0.000825238	0.00662	0.06625	0.01382	0.000256961	0.08819
1671.98	0.08204	0.000116688	0	3.78091e-05	0.000310501	0.000579292	0.00377	0.05927	0.01837	0.000404284	0.08275
1673.91	0.07712	-3.70983e-05	0	3.47784e-05	0.00027298	0.000437132	0.00221	0.05	0.02336	0.000662779	0.07697
1675.84	0.07318	-9.6017e-05	0	3.31766e-05	0.000243849	0.000349903	0.00137	0.03988	0.02831	0.00111	0.07129
1677.77	0.06798	-0.000118366	0	3.22713e-05	0.000220311	0.000292579	0.000922691	0.03021	0.03263	0.00183	0.06614
1679.69	0.06245	4.64597e-05	0	3.16641e-05	0.000200702	0.000252194	0.000669082	0.02189	0.03573	0.00293	0.06171
1681.62	0.05713	0.000340521	0	3.11515e-05	0.000183961	0.000221917	0.000517902	0.01533	0.03713	0.00447	0.05788
1683.55	0.05243	0.000146783	0	3.0625e-05	0.000169423	0.000198043	0.000421174	0.01053	0.03661	0.00638	0.05434
1685.48	0.05102	-0.000197247	0	3.00373e-05	0.000156628	0.000178489	0.00035471	0.00722	0.03424	0.00848	0.05066
1687.41	0.04596	-0.000211171	0	2.93812e-05	0.000145267	0.00016202	0.000306048	0.00501	0.03041	0.01048	0.04655
1689.34	0.04052	3.68549e-05	0	2.86542e-05	0.000135099	0.000147879	0.000268519	0.00358	0.02567	0.012	0.04183
1691.27	0.03656	-4.41172e-05	0	2.78728e-05	0.000125948	0.000135566	0.000238433	0.00264	0.02064	0.01272	0.03652
1693.19	0.03124	-0.000176121	0	2.70511e-05	0.000117677	0.000124736	0.000213612	0.00203	0.01584	0.01247	0.03082
1695.12	0.0259	1.80513e-05	0	2.61945e-05	0.000110175	0.00011514	0.000192704	0.00161	0.01166	0.01132	0.02504
1697.05	0.01966	0.00029375	0	2.53324e-05	0.000103344	0.000106584	0.000174824	0.00132	0.0083	0.00952	0.01955
1698.98	0.01502	0.000215839	0	2.44591e-05	9.71133e-05	9.89237e-05	0.000159356	0.00111	0.00576	0.00743	0.01468
1700.91	0.0127	-8.4058e-05	0	2.35927e-05	9.14095e-05	9.20387e-05	0.000145863	0.000954892	0.00395	0.00539	0.01064
1702.84	0.00811	8.38691e-05	0	2.27362e-05	8.6181e-05	8.58266e-05	0.000134001	0.000833543	0.00272	0.00365	0.00753
1704.77	0.00352	0.000432316	0	2.18963e-05	8.13704e-05	8.02024e-05	0.000123515	0.000736942	0.0019	0.00233	0.00528
1706.69	0.00229	0.000312515	0	2.10801e-05	7.69436e-05	7.50981e-05	0.000114197	0.000658163	0.00136	0.00143	0.00374
1708.62	0.00164	1.07657e-05	0	2.02904e-05	7.28599e-05	7.04503e-05	0.00010588	0.000592617	0.00101	0.000856535	0.00273
1710.55	0.000829252	-2.41516e-05	0	1.95244e-05	6.90839e-05	6.62148e-05	9.8426e-05	0.000537184	0.00077919	0.000516181	0.00209
1712.48	-0.000173751	8.55162e-05	0	1.87862e-05	6.55857e-05	6.23403e-05	9.17203e-05	0.000489679	0.000621415	0.000320549	0.00167
1714.41	-0.00104	0.000234792	0	1.80772e-05	6.23415e-05	5.87873e-05	8.56685e-05	0.000448516	0.000511293	0.000209356	0.00139
1716.34	-0.000810691	0.000206608	0	1.73962e-05	5.93291e-05	5.55211e-05	8.01873e-05	0.000412529	0.000431861	0.000145507	0.0012
1718.26	0.00069449	0	0	1.67471e-05	5.65237e-05	5.25189e-05	7.52107e-05	0.000380822	0.000372591	0.000107783	0.00106
1720.19	0.00188	0	0	1.61245e-05	5.39082e-05	4.97499e-05	7.06784e-05	0.000352711	0.000326897	8.4503e-05	0.000954572

## Sheet: chicken02
1579.41	0.000170872	0	0.000246949	0	9.29339e-05	4.46043e-05	1.80223e-05	6.3197e-05	7.44676e-06	9.38296e-06	0.000482537
1581.34	-0.000429857	0	0.00043415	0	9.93843e-05	4.70829e-05	1.89421e-05	6.61196e-05	7.70823e-06	9.72063e-06	0.000683108
1583.27	-0.000466768	0.000164656	0.000737781	0	0.000106512	4.97531e-05	1.99322e-05	6.92488e-05	7.98275e-06	1.0077e-05	0.001
1585.2	-0.000209954	0.000169795	0.00122	0	0.00011442	5.26351e-05	2.09951e-05	7.2604e-05	8.2679e-06	1.04532e-05	0.0015
1587.13	0.00119	0.000155089	0.00196	1.20298e-07	0.00012324	5.57477e-05	2.21387e-05	7.62059e-05	8.56561e-06	1.0851e-05	0.00226
1589.06	0.00279	0.000108097	0.00306	1.45468e-05	0.000133142	5.9114e-05	2.3373e-05	8.00808e-05	8.87299e-06	1.12719e-05	0.00339
1590.98	0.00496	0.000120694	0.00464	4.49638e-05	0.00014436	6.27678e-05	2.47038e-05	8.42565e-05	9.19488e-06	1.17177e-05	0.00502
1592.91	0.00748	0.000154077	0.00678	0.000104329	0.00015722	6.67452e-05	2.61403e-05	8.87614e-05	9.52691e-06	1.21903e-05	0.00725
1594.84	0.01048	0.000167824	0.00955	0.000215161	0.000172192	7.11001e-05	2.76936e-05	9.36365e-05	9.87199e-06	1.26924e-05	0.01015
1596.77	0.01442	9.76977e-05	0.01292	0.000416054	0.00019001	7.58964e-05	2.93763e-05	9.89187e-05	1.02292e-05	1.32263e-05	0.01375
1598.7	0.01865	5.50114e-05	0.01679	0.000771797	0.000211819	8.12499e-05	3.11988e-05	0.000104657	1.05965e-05	1.37941e-05	0.01801
1600.63	0.02278	0.00013634	0.02095	0.00139	0.000239529	8.73143e-05	3.31756e-05	0.000110907	1.09715e-05	1.43995e-05	0.02284
1602.56	0.02748	0.000153901	0.02512	0.00243	0.000276336	9.43505e-05	3.53264e-05	0.000117726	1.13572e-05	1.50456e-05	0.0281
1604.48	0.0332	9.98425e-05	0.02893	0.00413	0.000327797	0.00010278	3.76669e-05	0.000125195	1.17516e-05	1.5736e-05	0.03368
1606.41	0.03882	0.000150459	0.032	0.0068	0.000403697	0.000113305	4.02254e-05	0.000133394	1.21522e-05	1.64751e-05	0.03952
1608.34	0.04488	0.000218837	0.03401	0.01078	0.000521499	0.000127136	4.3034e-05	0.000142432	1.25567e-05	1.72674e-05	0.04565
1610.27	0.05234	5.51869e-05	0.03472	0.01637	0.000712457	0.000146338	4.6142e-05	0.00015243	1.29637e-05	1.81181e-05	0.05218
1612.2	0.06011	4.08962e-05	0.03405	0.02371	0.00103	0.000174507	4.96223e-05	0.000163538	1.3373e-05	1.90331e-05	0.05922
1614.13	0.06673	0.000254355	0.03208	0.03268	0.00158	0.000217926	5.35903e-05	0.000175949	1.37834e-05	2.00189e-05	0.06682
1616.06	0.07529	4.44853e-06	0.02904	0.0428	0.00251	0.000287636	5.82471e-05	0.000189901	1.41966e-05	2.10836e-05	0.07492
1617.98	0.0854	-0.000324767	0.02525	0.05327	0.0041	0.00040296	6.39333e-05	0.000205709	1.46156e-05	2.2235e-05	0.08332
1619.91	0.09131	-8.66627e-05	0.02109	0.06302	0.00669	0.000597619	7.12581e-05	0.000223777	1.5053e-05	2.34835e-05	0.09173
1621.84	0.09774	0.000211121	0.01692	0.07087	0.01071	0.000929464	8.13266e-05	0.000244672	1.55257e-05	2.48396e-05	0.0998
1623.77	0.10646	-0.000161473	0.01304	0.07576	0.01654	0.0015	9.61537e-05	0.000269171	1.60709e-05	2.63168e-05	0.10724
1625.7	0.11397	-0.000299537	0.00965	0.07697	0.02427	0.00245	0.000119464	0.000298402	1.67494e-05	2.793e-05	0.1138
1627.63	0.11891	-0.000317308	0.00686	0.07434	0.03359	0.00402	0.000158186	0.000334034	1.76614e-05	2.96962e-05	0.11935
1629.55	0.12501	-0.00043058	0.0047	0.06824	0.04365	0.00651	0.000225188	0.000378577	1.89774e-05	3.16356e-05	0.12375
1631.48	0.12782	-0.000608764	0.00311	0.05954	0.05313	0.01026	0.000344299	0.000435941	2.09696e-05	3.37732e-05	0.12687
1633.41	0.1288	-0.0003675	0.00199	0.04938	0.06051	0.01555	0.000558991	0.000512285	2.40773e-05	3.61371e-05	0.12856
1635.34	0.12789	-0.00030846	0.00124	0.03893	0.06442	0.02247	0.000946339	0.000617481	2.9007e-05	3.87609e-05	0.12868
1637.27	0.12685	-0.000178006	0.000750204	0.02916	0.06409	0.03079	0.00164	0.00076749	3.68849e-05	4.16875e-05	0.12728
1639.2	0.12388	-0.000139849	0.000441889	0.02077	0.05959	0.03993	0.00283	0.000988133	4.94972e-05	4.49683e-05	0.12464
1641.12	0.12162	-7.11905e-06	0.000251667	0.01408	0.0518	0.04893	0.00479	0.00132	6.9681e-05	4.86675e-05	0.1213
1643.05	0.11841	-0.000200254	0.000136727	0.00912	0.04214	0.05665	0.00783	0.00183	0.000101904	5.28667e-05	0.11785
1644.98	0.11583	1.35514e-05	6.87128e-05	0.00566	0.03212	0.06191	0.01213	0.00262	0.000153161	5.76734e-05	0.11472
1646.91	0.11065	0.000192555	2.94412e-05	0.0034	0.023	0.06386	0.01768	0.00382	0.00023431	6.32282e-05	0.11208
1648.84	0.10891	0.000397246	7.52214e-06	0.00198	0.01554	0.06217	0.02412	0.00561	0.000361934	6.97228e-05	0.10986
1650.77	0.10711	4.62022e-05	0	0.00112	0.01	0.05713	0.03076	0.0082	0.000560817	7.74247e-05	0.10784
1652.7	0.10713	-0.000345302	0	0.000615307	0.00622	0.04956	0.03661	0.01173	0.000866911	8.67157e-05	0.10569
1654.62	0.10508	-0.000462921	0	0.000327151	0.00381	0.04061	0.04064	0.01629	0.00133	9.81569e-05	0.1031
1656.55	0.09982	-0.000139674	0	0.000165778	0.00234	0.03144	0.04209	0.02173	0.00202	0.000112594	0.09989
1658.48	0.09542	5.36363e-05	0	7.76248e-05	0.00148	0.02303	0.04064	0.02773	0.003	0.000131323	0.09608
1660.41	0.09113	0.00010332	0	3.10717e-05	0.000972871	0.016	0.03659	0.03373	0.00437	0.000156381	0.09185
1662.34	0.08652	4.43751e-07	0	7.77312e-06	0.000677322	0.01059	0.03074	0.03903	0.00619	0.000190989	0.08742
1664.27	0.08362	-0.000127446	0	0	0.00050014	0.00674	0.0241	0.0429	0.00851	0.000240283	0.083
1666.19	0.07847	-0.00011008	0	0	0.000390189	0.00417	0.01766	0.04477	0.01133	0.000312381	0.07863
1668.12	0.07333	0.000198112	0	0	0.000318824	0.00254	0.01211	0.04434	0.01456	0.000419868	0.07429
1670.05	0.069	0.00018449	0	0	0.000270052	0.00155	0.00781	0.04167	0.01808	0.000581466	0.06997
1671.98	0.06602	0.000129836	0	0	0.000234896	0.000961503	0.00479	0.03719	0.02168	0.000823184	0.06568
1673.91	0.0626	-0.000123874	0	0	0.000208232	0.00061638	0.00282	0.03154	0.02509	0.00118	0.06146
1675.84	0.06018	-0.000255564	0	0	0.000187116	0.000414002	0.00163	0.02547	0.02804	0.00168	0.05742
1677.77	0.05509	-0.000175173	0	0	0.000169787	0.000294233	0.000944785	0.01962	0.03025	0.00235	0.05363
1679.69	0.04968	9.03867e-05	0	0	0.000155169	0.00022197	0.000558129	0.01448	0.03149	0.00319	0.0501
1681.62	0.04514	0.000417826	0	0	0.000142583	0.000177071	0.000343823	0.0103	0.03165	0.00418	0.04679
1683.55	0.04079	0.000185203	0	0	0.000131581	0.000148042	0.000224924	0.00713	0.0307	0.00522	0.04356
1685.48	0.04073	-0.000180943	0	0	0.000121853	0.000128334	0.000158037	0.00486	0.02874	0.00621	0.04023
1687.41	0.03646	-0.000194999	0	0	0.000113181	0.000114192	0.000119378	0.00331	0.02598	0.00702	0.03666
1689.34	0.03185	8.26965e-05	0	0	0.000105395	0.000103469	9.60946e-05	0.00229	0.02266	0.00753	0.03278
1691.27	0.02941	-7.163e-05	0	0	9.83762e-05	9.49147e-05	8.12886e-05	0.00162	0.01909	0.00764	0.02862
1693.19	0.02514	-0.000241522	0	0	9.2018e-05	8.77907e-05	7.12319e-05	0.00118	0.01552	0.00735	0.02431
1695.12	0.02052	0.000109322	0	0	8.62396e-05	8.16673e-05	6.39142e-05	0.000895871	0.01219	0.0067	0.02002
1697.05	0.01511	0.000486934	0	0	8.09711e-05	7.62709e-05	5.82326e-05	0.000705273	0.00925	0.00579	0.01596
1698.98	0.01266	0.000115718	0	0	7.61589e-05	7.14367e-05	5.35752e-05	0.000574265	0.00679	0.00476	0.01232
1700.91	0.0129	-0.000404652	0	0	7.17509e-05	6.70518e-05	4.96111e-05	0.000481239	0.00483	0.00373	0.00923
1702.84	0.00764	-6.13352e-05	0	0	6.77008e-05	6.30484e-05	4.61329e-05	0.000412845	0.00334	0.0028	0.00673
1704.77	0.00267	0.000541719	0	0	6.39752e-05	5.93716e-05	4.30248e-05	0.000360811	0.00226	0.00203	0.00481
1706.69	0.00198	0.000333425	0	0	6.05417e-05	5.59844e-05	4.02182e-05	0.000319941	0.0015	0.00144	0.00341
1708.62	0.00163	-5.0785e-05	0	0	5.73668e-05	5.28558e-05	3.76597e-05	0.00028692	0.000977883	0.001	0.00242
1710.55	0.000822589	-7.17619e-05	0	0	5.44315e-05	4.99588e-05	3.53192e-05	0.0002596	0.000633617	0.000704233	0.00174
1712.48	-0.000299779	4.52622e-05	0	0	5.17099e-05	4.72726e-05	3.31697e-05	0.000236553	0.00040897	0.000501694	0.00128
1714.41	-0.00142	0.000214685	0	0	4.9185e-05	4.47801e-05	3.11923e-05	0.000216779	0.000264371	0.000366838	0.000973145
1716.34	-0.00164	0.000207302	0	0	4.68349e-05	4.24634e-05	2.93697e-05	0.000199606	0.000172219	0.000276939	0.000767432
1718.26	-0.000419363	0	0	0	4.46471e-05	4.03074e-05	2.76897e-05	0.000184531	0.000113916	0.000216194	0.000627285
1720.19	0.000436102	0	0	0	4.2609e-05	3.83012e-05	2.61357e-05	0.000171183	7.72196e-05	0.000174202	0.00052965

## Sheet: chicken03
1579.41	0.000667095	0	0.000115156	0.000117931	3.55952e-05	0.000349054	0.000191541	7.94185e-05	2.59027e-05	5.23812e-06	0.000919837
1581.34	6.83628e-05	0	0.000202559	0.000128463	3.80135e-05	0.000369833	0.000201486	8.30912e-05	2.69246e-05	5.42436e-06	0.00106
1583.27	-0.000124883	6.42336e-05	0.000341792	0.000140932	4.06709e-05	0.000392536	0.000212233	8.70254e-05	2.80082e-05	5.6207e-06	0.00125
1585.2	-0.000139076	9.20015e-05	0.000559155	0.000156074	4.36068e-05	0.000417407	0.000223865	9.1246e-05	2.91582e-05	5.82795e-06	0.00153
1587.13	8.75816e-06	0.000127545	0.000890751	0.000175043	4.6858e-05	0.000444733	0.000236484	9.57823e-05	3.03807e-05	6.04695e-06	0.00193
1589.06	0.00093203	0.000116916	0.00138	0.000199673	5.04728e-05	0.000474852	0.000250208	0.000100667	3.16824e-05	6.27841e-06	0.0025
1590.98	0.00219	7.32526e-05	0.00209	0.00023296	5.45145e-05	0.000508165	0.000265168	0.000105935	3.30681e-05	6.52339e-06	0.0033
1592.91	0.00369	0.000103828	0.00307	0.000279842	5.90607e-05	0.000545145	0.000281522	0.000111629	3.45479e-05	6.78316e-06	0.00438
1594.84	0.00545	0.000108878	0.00436	0.000348518	6.42198e-05	0.000586365	0.000299447	0.000117798	3.61282e-05	7.05875e-06	0.00582
1596.77	0.00793	4.23675e-05	0.00598	0.000452711	7.01438e-05	0.000632503	0.000319154	0.000124494	3.78199e-05	7.35146e-06	0.00763
1598.7	0.01049	-4.14001e-06	0.00793	0.000615256	7.70614e-05	0.000684402	0.000340895	0.000131783	3.96333e-05	7.66279e-06	0.00983
1600.63	0.01276	7.64204e-05	0.01015	0.000873732	8.53329e-05	0.000743088	0.000364964	0.000139737	4.15789e-05	7.9945e-06	0.01241
1602.56	0.01533	0.000101639	0.01253	0.00129	9.55432e-05	0.000809836	0.000391708	0.00014844	4.36725e-05	8.34813e-06	0.01531
1604.48	0.01873	5.33835e-05	0.01492	0.00195	0.000108713	0.00088626	0.000421553	0.000157993	4.59271e-05	8.72585e-06	0.0185
1606.41	0.02191	9.16481e-05	0.01715	0.003	0.000126627	0.000974408	0.000455015	0.000168515	4.83616e-05	9.12972e-06	0.02193
1608.34	0.02528	0.000163049	0.01903	0.00461	0.000152549	0.00108	0.000492714	0.000180145	5.09943e-05	9.56237e-06	0.0256
1610.27	0.02978	3.32312e-05	0.02038	0.00697	0.000192512	0.0012	0.000535441	0.000193054	5.38477e-05	1.00265e-05	0.02953
1612.2	0.03452	2.04053e-05	0.02106	0.01025	0.00025787	0.00134	0.000584162	0.000207445	5.6948e-05	1.05255e-05	0.03377
1614.13	0.0382	0.000175563	0.02101	0.01453	0.000369975	0.00151	0.00064012	0.000223574	6.03232e-05	1.10625e-05	0.03836
1616.06	0.04349	-3.10551e-05	0.02023	0.01971	0.000568662	0.00172	0.000704909	0.000241753	6.40098e-05	1.16417e-05	0.04326
1617.98	0.04972	-0.000286409	0.01881	0.02549	0.000926218	0.00198	0.00078061	0.000262381	6.80437e-05	1.22679e-05	0.04832
1619.91	0.05253	-5.03623e-05	0.01687	0.03134	0.00157	0.00231	0.00086999	0.000285968	7.24757e-05	1.29456e-05	0.05333
1621.84	0.0558	0.00021484	0.01461	0.03661	0.00268	0.00273	0.000976781	0.000313176	7.73588e-05	1.36814e-05	0.05801
1623.77	0.06114	-7.91119e-05	0.01221	0.04061	0.00454	0.00327	0.00111	0.000344892	8.27591e-05	1.44815e-05	0.06217
1625.7	0.06571	-0.000154966	0.00985	0.04273	0.00739	0.004	0.00127	0.000382311	8.8755e-05	1.5354e-05	0.06571
1627.63	0.06834	-0.000130594	0.00766	0.04264	0.01137	0.00498	0.00146	0.000427083	9.54433e-05	1.63078e-05	0.06865
1629.55	0.07263	-0.000228551	0.00575	0.04037	0.01637	0.0063	0.00172	0.000481527	0.000102943	1.73533e-05	0.07111
1631.48	0.07467	-0.00038725	0.00417	0.03626	0.02189	0.00808	0.00204	0.000548964	0.000111404	1.85028e-05	0.07312
1633.41	0.07545	-0.000173108	0.00292	0.03092	0.02715	0.01043	0.00247	0.00063421	0.000121014	1.977e-05	0.07467
1635.34	0.07533	-0.000164939	0.00198	0.02505	0.03115	0.01345	0.00304	0.000744327	0.000132021	2.11723e-05	0.07557
1637.27	0.07556	-0.000123832	0.00131	0.01931	0.03305	0.01712	0.00381	0.000889755	0.000144754	2.27295e-05	0.07565
1639.2	0.07403	-0.000134324	0.000838819	0.01419	0.03241	0.02133	0.00484	0.00109	0.000159655	2.44647e-05	0.07487
1641.12	0.07318	-2.79173e-05	0.000524764	0.00998	0.02938	0.02575	0.0062	0.00136	0.000177344	2.64072e-05	0.07339
1643.05	0.07132	-0.00019173	0.00031957	0.00676	0.02464	0.02991	0.00796	0.00173	0.0001987	2.85919e-05	0.07155
1644.98	0.06992	2.21054e-05	0.000188502	0.00447	0.01913	0.03326	0.01016	0.00225	0.000225009	3.10611e-05	0.06971
1646.91	0.06635	0.000183617	0.000106434	0.00291	0.01378	0.03527	0.01276	0.00298	0.000258188	3.38682e-05	0.0681
1648.84	0.06586	0.000391644	5.60332e-05	0.00189	0.00925	0.0356	0.01565	0.00398	0.00030116	3.70802e-05	0.06677
1650.77	0.06532	7.86506e-05	2.5741e-05	0.00125	0.00583	0.03419	0.01861	0.00532	0.000358439	4.07828e-05	0.06562
1652.7	0.06687	-0.000373525	8.03389e-06	0.000850255	0.00351	0.03129	0.02132	0.00704	0.000437081	4.50891e-05	0.06449
1654.62	0.06636	-0.000493121	0	0.000600577	0.00206	0.02736	0.02346	0.00914	0.000548113	5.01499e-05	0.06321
1656.55	0.06198	-0.000117301	0	0.000443392	0.0012	0.02297	0.0247	0.01157	0.00070865	5.6175e-05	0.06165
1658.48	0.05905	0.000125773	0	0.000342457	0.000722693	0.01864	0.02487	0.01419	0.000944643	6.34635e-05	0.05977
1660.41	0.05629	0.00012679	0	0.000275769	0.000455727	0.01474	0.02393	0.01679	0.00129	7.24584e-05	0.05756
1662.34	0.05346	3.96897e-06	0	0.000230119	0.000306598	0.01148	0.02203	0.0191	0.00181	8.38427e-05	0.05503
1664.27	0.05221	-0.000136256	0	0.000197608	0.000221253	0.00888	0.01945	0.02085	0.00255	9.87149e-05	0.05225
1666.19	0.04871	-8.71623e-05	0	0.000173479	0.000170391	0.0069	0.01653	0.02182	0.00358	0.000118911	0.04929
1668.12	0.04524	0.00019233	0	0.000154849	0.000138399	0.00543	0.0136	0.02186	0.00494	0.000147592	0.04626
1670.05	0.04284	0.000150591	0	0.000139934	0.000116989	0.00433	0.01089	0.02099	0.00664	0.000190332	0.04329
1671.98	0.04131	0.000104792	0	0.000127627	0.000101725	0.00352	0.00857	0.01931	0.0086	0.000257022	0.04048
1673.91	0.03936	-0.000122801	0	0.000117218	9.01853e-05	0.00291	0.00668	0.01704	0.01069	0.000364906	0.0379
1675.84	0.03854	-0.000281865	0	0.000108235	8.10302e-05	0.00245	0.0052	0.01446	0.0127	0.000542529	0.03554
1677.77	0.03484	-0.000201841	0	0.000100368	7.3488e-05	0.00209	0.00409	0.01183	0.01436	0.000832435	0.03338
1679.69	0.03066	0.000111668	0	9.33911e-05	6.70973e-05	0.00181	0.00325	0.00938	0.01545	0.00129	0.03134
1681.62	0.02745	0.000471194	0	8.71527e-05	6.15756e-05	0.00159	0.00262	0.00723	0.0158	0.00195	0.02935
1683.55	0.02473	0.00015574	0	8.15307e-05	5.67376e-05	0.0014	0.00216	0.00548	0.01535	0.00282	0.02735
1685.48	0.02644	-0.000237284	0	7.64415e-05	5.24509e-05	0.00125	0.0018	0.0041	0.01417	0.00384	0.0253
1687.41	0.02304	-0.000205406	0	7.18086e-05	4.8632e-05	0.00112	0.00153	0.00307	0.01245	0.00485	0.02314
1689.34	0.01978	0.000129825	0	6.75774e-05	4.52032e-05	0.00101	0.00132	0.00232	0.01042	0.00563	0.02081
1691.27	0.01875	-3.44357e-05	0	6.37015e-05	4.21147e-05	0.000917629	0.00115	0.00178	0.00833	0.00601	0.0183
1693.19	0.01592	-0.000187552	0	6.01418e-05	3.93212e-05	0.0008371	0.00101	0.00139	0.0064	0.00588	0.01562
1695.12	0.01311	8.1986e-05	0	5.68635e-05	3.6786e-05	0.000766952	0.000899626	0.00111	0.00474	0.00528	0.01289
1697.05	0.00963	0.000442773	0	5.38394e-05	3.44794e-05	0.000705427	0.000805526	0.000907153	0.00342	0.00436	0.01029
1698.98	0.00821	6.05424e-05	0	5.10423e-05	3.2377e-05	0.000651131	0.000726097	0.000757352	0.00244	0.00332	0.00798
1700.91	0.01013	-0.000452901	0	4.84535e-05	3.04532e-05	0.00060295	0.000658315	0.000644174	0.00173	0.00237	0.00608
1702.84	0.00577	-0.000148734	0	4.60492e-05	2.8691e-05	0.000559985	0.000599928	0.000556759	0.00124	0.00159	0.00462
1704.77	0.00159	0.00049217	0	4.38156e-05	2.70723e-05	0.000521497	0.000549204	0.000487754	0.000908288	0.00104	0.00357
1706.69	0.00148	0.000275917	0	4.17359e-05	2.55833e-05	0.000486877	0.000504814	0.000432154	0.000684029	0.000670836	0.00285
1708.62	0.00149	-8.86321e-05	0	3.9799e-05	2.42107e-05	0.000455616	0.000465713	0.000386514	0.00053122	0.000443019	0.00235
1710.55	0.000851921	-9.23204e-05	0	3.79889e-05	2.29434e-05	0.000427292	0.000431066	0.00034843	0.000425241	0.000304553	0.002
1712.48	-8.62905e-05	5.58458e-05	0	3.62971e-05	2.17697e-05	0.000401541	0.00040021	0.000316193	0.000349919	0.000219952	0.00175
1714.41	-0.00113	0.00024253	0	3.47154e-05	2.06836e-05	0.000378062	0.000372593	0.000288569	0.000294845	0.000166801	0.00156
1716.34	-0.000990737	0.00021138	0	3.32305e-05	1.96741e-05	0.000356592	0.00034777	0.000264646	0.000253367	0.000131972	0.00141
1718.26	0.000636341	0	0	3.18389e-05	1.87364e-05	0.000336905	0.000325373	0.000243741	0.000221226	0.00010803	0.00129
1720.19	0.0016	0	0	3.05302e-05	1.78635e-05	0.000318814	0.000305091	0.000225332	0.000195658	9.07794e-05	0.00118

## Sheet: mallard05
1579.41	0.000887439	0	0.00206	0.00101	0.000868036	0.000517191	0.000334645	0.000237456	6.94031e-05	2.28418e-05	0.00512
1581.34	0.000647262	0	0.00324	0.00111	0.000930781	0.000547935	0.000352189	0.00024833	7.20847e-05	2.36496e-05	0.00652
1583.27	0.00399	0.000484378	0.00497	0.00122	0.001	0.000581504	0.000371158	0.000259969	7.49252e-05	2.45017e-05	0.00851
1585.2	0.00819	0.000301944	0.00747	0.00136	0.00108	0.000618274	0.000391703	0.000272447	7.7938e-05	2.54005e-05	0.0113
1587.13	0.01382	0.000354316	0.01099	0.00153	0.00117	0.000658663	0.00041401	0.000285846	8.11352e-05	2.63495e-05	0.01515
1589.06	0.02038	0.000366113	0.01578	0.00175	0.00127	0.000703149	0.000438283	0.000300256	8.45343e-05	2.73529e-05	0.02034
1590.98	0.02873	0.000377204	0.02208	0.00203	0.00138	0.000752328	0.000464766	0.000315782	8.81507e-05	2.84152e-05	0.02713
1592.91	0.03823	0.00034148	0.03006	0.00241	0.00151	0.000806887	0.000493733	0.000332547	9.20069e-05	2.95396e-05	0.03573
1594.84	0.04912	0.00032454	0.03977	0.00293	0.00166	0.000867646	0.000525515	0.000350686	9.61215e-05	3.07338e-05	0.04623
1596.77	0.06123	0.000249069	0.05108	0.00367	0.00183	0.000935601	0.000560484	0.000370351	0.000100519	3.20012e-05	0.05858
1598.7	0.07435	0.000247158	0.06368	0.00476	0.00203	0.00101	0.000599085	0.000391723	0.000105225	3.33486e-05	0.07261
1600.63	0.08797	0.000308114	0.07706	0.00636	0.00227	0.0011	0.000641862	0.000415005	0.000110271	3.47834e-05	0.088
1602.56	0.10304	0.000294908	0.09052	0.00877	0.00256	0.0012	0.000689432	0.000440435	0.000115687	3.6313e-05	0.10433
1604.48	0.11945	0.000183046	0.10324	0.01235	0.00292	0.00131	0.000742573	0.000468283	0.000121517	3.79456e-05	0.12119
1606.41	0.13624	0.000199938	0.11433	0.01763	0.00337	0.00144	0.000802207	0.000498877	0.000127799	3.96913e-05	0.13822
1608.34	0.1535	0.000179201	0.12293	0.0252	0.00394	0.00159	0.000869483	0.000532605	0.000134578	4.15606e-05	0.15524
1610.27	0.17228	-0.000110663	0.12834	0.03568	0.00469	0.00176	0.00094582	0.00056991	0.000141916	4.35652e-05	0.17218
1612.2	0.19064	-0.000313905	0.13009	0.04948	0.00572	0.00197	0.00103	0.000611352	0.000149872	4.57187e-05	0.18911
1614.13	0.20666	2.51726e-05	0.12805	0.06664	0.00715	0.00222	0.00113	0.000657585	0.000158515	4.80365e-05	0.20606
1616.06	0.22253	-9.05473e-05	0.12237	0.0866	0.00921	0.00253	0.00125	0.000709425	0.000167931	5.0535e-05	0.22288
1617.98	0.2413	-0.00053432	0.11355	0.10816	0.01221	0.00291	0.00139	0.000767887	0.000178215	5.32341e-05	0.23921
1619.91	0.25469	-0.000618948	0.1023	0.12947	0.01664	0.00339	0.00155	0.000834249	0.000189475	5.61562e-05	0.25443
1621.84	0.26629	-0.000330301	0.0895	0.1483	0.02307	0.00402	0.00174	0.000910163	0.000201834	5.93256e-05	0.2678
1623.77	0.2779	-0.000734942	0.07601	0.16235	0.03216	0.00488	0.00198	0.000997788	0.000215452	6.27722e-05	0.27866
1625.7	0.28699	-0.000903824	0.06267	0.16975	0.04435	0.00606	0.00228	0.0011	0.000230496	6.6529e-05	0.28651
1627.63	0.29028	-0.000855536	0.05016	0.16946	0.05956	0.00776	0.00266	0.00122	0.000247182	7.06336e-05	0.29113
1629.55	0.29303	-0.000771654	0.03896	0.16152	0.07687	0.01024	0.00316	0.00137	0.000265755	7.51309e-05	0.29246
1631.48	0.29125	-0.00117	0.02938	0.14705	0.09441	0.01393	0.00382	0.00154	0.000286507	8.00731e-05	0.2905
1633.41	0.28676	-0.000923764	0.02153	0.12796	0.1096	0.01936	0.00474	0.00176	0.000309807	8.55206e-05	0.28535
1635.34	0.27565	-0.000335929	0.01535	0.10655	0.11973	0.02716	0.00603	0.00205	0.000336092	9.15444e-05	0.27731
1637.27	0.26516	0.000222651	0.01067	0.08506	0.12281	0.03781	0.00788	0.00242	0.000365898	9.82297e-05	0.26711
1639.2	0.25598	0.000122654	0.00725	0.06527	0.11818	0.0513	0.01053	0.00292	0.000399907	0.000105677	0.25595
1641.12	0.24711	0.000115069	0.00481	0.04835	0.10682	0.06681	0.01432	0.00361	0.000438972	0.000114006	0.24527
1643.05	0.23807	-7.00005e-05	0.00313	0.0348	0.09092	0.08255	0.01957	0.00459	0.000484185	0.000123365	0.23617
1644.98	0.23047	0.000250815	0.00199	0.02455	0.07323	0.096	0.02653	0.00602	0.000536984	0.000133928	0.22899
1646.91	0.21997	0.000468948	0.00123	0.01717	0.05623	0.10455	0.03519	0.0081	0.000599285	0.000145914	0.22321
1648.84	0.21565	0.000353557	0.000737074	0.01203	0.04159	0.10633	0.04514	0.01113	0.000673711	0.000159593	0.21779
1650.77	0.21106	-0.000212819	0.000418471	0.00855	0.03005	0.10095	0.05546	0.01547	0.000763968	0.0001753	0.21184
1652.7	0.20529	-0.00012823	0.000217038	0.00622	0.02156	0.08961	0.06485	0.02147	0.00087546	0.000193465	0.205
1654.62	0.19879	-0.000147101	9.23301e-05	0.00466	0.01559	0.07465	0.07184	0.02942	0.00102	0.000214637	0.19749
1656.55	0.1929	-0.000208535	1.72765e-05	0.00361	0.0115	0.05875	0.07521	0.03933	0.0012	0.000239535	0.18986
1658.48	0.18491	-0.000308203	0	0.00288	0.00872	0.0441	0.07432	0.05081	0.00145	0.000269116	0.18256
1660.41	0.17675	-4.00518e-05	0	0.00237	0.00682	0.03202	0.06934	0.06304	0.00179	0.00030469	0.17568
1662.34	0.16693	4.85822e-07	0	0.00201	0.00548	0.02286	0.06119	0.07475	0.00229	0.00034809	0.16892
1664.27	0.15925	-1.42611e-05	0	0.00173	0.00452	0.01634	0.05124	0.08447	0.00305	0.000401985	0.16175
1666.19	0.15003	-0.000132104	0	0.00152	0.00381	0.01187	0.04093	0.09078	0.00424	0.000470405	0.15362
1668.12	0.14079	0.000202978	0	0.00135	0.00327	0.00886	0.03143	0.09269	0.00612	0.000559729	0.14428
1670.05	0.1314	0.000278919	0	0.00121	0.00284	0.00682	0.02345	0.0899	0.00906	0.000680581	0.13395
1671.98	0.1249	0.000206954	0	0.0011	0.0025	0.00541	0.01721	0.08285	0.01345	0.000851564	0.12337
1673.91	0.11784	-0.00010547	0	0.001	0.00222	0.00441	0.0126	0.07264	0.01953	0.00111	0.11351
1675.84	0.11142	-0.000122459	0	0.000921287	0.00199	0.00368	0.00932	0.06072	0.02707	0.00151	0.10521
1677.77	0.10323	-4.01009e-05	0	0.000849775	0.00179	0.00313	0.00703	0.04855	0.03519	0.00218	0.09872
1679.69	0.09547	1.92927e-05	0	0.000786929	0.00162	0.0027	0.00544	0.03731	0.04241	0.00332	0.09359
1681.62	0.08831	0.000178965	0	0.000731207	0.00148	0.00236	0.00432	0.02776	0.04705	0.00524	0.08895
1683.55	0.08007	0.00027175	0	0.000681465	0.00135	0.00209	0.00352	0.02019	0.04788	0.00826	0.08398
1685.48	0.07517	6.15933e-05	0	0.000636791	0.00124	0.00186	0.00293	0.01453	0.04468	0.01243	0.07832
1687.41	0.06988	-0.000138953	0	0.000596465	0.00115	0.00167	0.00249	0.01047	0.03832	0.01725	0.07194
1689.34	0.06264	-0.000133481	0	0.000559912	0.00106	0.00151	0.00215	0.00764	0.03036	0.02152	0.0648
1691.27	0.05691	-0.000250993	0	0.000526636	0.000985702	0.00137	0.00188	0.00571	0.02245	0.02381	0.05672
1693.19	0.04913	-0.000401506	0	0.000496249	0.000917382	0.00125	0.00166	0.00438	0.01571	0.02325	0.04766
1695.12	0.03965	0.000216111	0	0.000468419	0.000855977	0.00114	0.00148	0.00346	0.01064	0.02005	0.0381
1697.05	0.02954	0.000637976	0	0.000442853	0.000800567	0.00105	0.00133	0.00281	0.00716	0.01541	0.029
1698.98	0.02488	0.000254706	0	0.000419317	0.000750396	0.000971953	0.0012	0.00234	0.0049	0.01073	0.0213
1700.91	0.02098	-0.000295349	0	0.000397603	0.000704819	0.000900041	0.00109	0.00199	0.00347	0.00697	0.01552
1702.84	0.01381	0.000127887	0	0.000377519	0.000663286	0.000835882	0.000995637	0.00172	0.00256	0.0044	0.01155
1704.77	0.00694	0.000578252	0	0.000358904	0.000625325	0.000778393	0.000913171	0.00151	0.00197	0.00281	0.00896
1706.69	0.00456	0.000441817	0	0.00034163	0.000590546	0.000726667	0.00084076	0.00134	0.00157	0.00188	0.00729
1708.62	0.00267	7.08063e-05	0	0.00032556	0.000558593	0.000679956	0.000776787	0.0012	0.00129	0.00133	0.00616
1710.55	0.0013	4.13025e-05	0	0.000310588	0.000529172	0.000637622	0.000719952	0.00108	0.00108	0.000996673	0.00536
1712.48	-0.000419092	2.09175e-05	0	0.000296622	0.000502018	0.000599129	0.000669208	0.000980163	0.000928421	0.000778998	0.00475
1714.41	-0.00159	0.000288449	0	0.000283566	0.000476906	0.000564043	0.000623698	0.000894952	0.000806207	0.000630006	0.00428
1716.34	-0.00296	0.000388299	0	0.000271354	0.000453643	0.000531949	0.000582709	0.000820992	0.000708121	0.000522778	0.00389
1718.26	-0.000827952	0	0	0.000259907	0.000432038	0.000502531	0.000545664	0.000756244	0.000627803	0.000442362	0.00357
1720.19	0.0013	0	0	0.000249165	0.000411945	0.000475488	0.000512063	0.000699124	0.000560956	0.000380056	0.00329

## Sheet: mallard06
1579.41	0.0016	0	0.000632923	0.000273822	0.000159971	6.92457e-05	4.30497e-05	0.000135235	6.47239e-05	7.74131e-06	0.00139
1581.34	0.000359029	0	0.00102	0.000297747	0.000171232	7.3396e-05	4.52858e-05	0.000141461	6.7241e-05	8.01831e-06	0.00183
1583.27	-1.70618e-06	0.000280668	0.00161	0.000325723	0.000183696	7.79226e-05	4.76942e-05	0.00014813	6.99065e-05	8.31038e-06	0.00247
1585.2	0.000225954	0.000309869	0.00248	0.000359137	0.000197554	8.28717e-05	5.02951e-05	0.000155281	7.27342e-05	8.61872e-06	0.0034
1587.13	0.00235	0.000286562	0.00374	0.000400147	0.000213007	8.82958e-05	5.31056e-05	0.000162959	7.57384e-05	8.94472e-06	0.00474
1589.06	0.00507	0.000207512	0.00552	0.000452175	0.000230333	9.42568e-05	5.61534e-05	0.000171225	7.89311e-05	9.28929e-06	0.00661
1590.98	0.00873	0.000193621	0.00796	0.000520758	0.000249853	0.000100825	5.94576e-05	0.000180127	8.23306e-05	9.65433e-06	0.00917
1592.91	0.01308	0.000182763	0.01121	0.000615057	0.000272001	0.000108087	6.30495e-05	0.000189748	8.59544e-05	1.00413e-05	0.01255
1594.84	0.01798	0.000178806	0.01537	0.000750393	0.000297331	0.000116136	6.69619e-05	0.000200154	8.98239e-05	1.04522e-05	0.0169
1596.77	0.02374	0.00014745	0.02047	0.000952588	0.000326606	0.000125094	7.1233e-05	0.000211443	9.39578e-05	1.08885e-05	0.02226
1598.7	0.02999	0.000134948	0.02649	0.00127	0.000360923	0.0001351	7.59027e-05	0.000223712	9.83845e-05	1.13528e-05	0.02866
1600.63	0.03656	0.000212326	0.03326	0.00176	0.000401879	0.00014633	8.10228e-05	0.000237077	0.000103133	1.18475e-05	0.03601
1602.56	0.04392	0.00023342	0.04055	0.00256	0.000452009	0.000159	8.66462e-05	0.000251678	0.000108231	1.23749e-05	0.04418
1604.48	0.05254	0.000203627	0.04798	0.00386	0.000515399	0.000173393	9.28452e-05	0.000267669	0.000113716	1.29388e-05	0.05301
1606.41	0.06152	0.00023707	0.05511	0.00595	0.000598968	0.000189874	9.97052e-05	0.00028524	0.000119632	1.35418e-05	0.06237
1608.34	0.07135	0.000262951	0.06147	0.00924	0.000714898	0.000208972	0.000107318	0.0003046	0.000126018	1.41877e-05	0.07219
1610.27	0.08263	6.00191e-05	0.06657	0.01421	0.000885145	0.000231423	0.00011582	0.000326022	0.000132927	1.48812e-05	0.08248
1612.2	0.09431	7.96358e-05	0.07	0.02133	0.00115	0.000258395	0.000125379	0.000349805	0.000140422	1.56267e-05	0.09337
1614.13	0.10472	0.000293386	0.07146	0.03091	0.00159	0.000291759	0.000136239	0.00037633	0.000148568	1.64291e-05	0.10493
1616.06	0.11767	-8.28002e-05	0.07084	0.04284	0.00233	0.000334689	0.000148744	0.00040606	0.000157444	1.72947e-05	0.11707
1617.98	0.1319	-0.000477476	0.06818	0.05652	0.00363	0.000392838	0.000163443	0.000439573	0.000167139	1.82306e-05	0.12951
1619.91	0.1406	-0.000145565	0.06371	0.07076	0.00591	0.00047663	0.000181216	0.000477597	0.000177762	1.9244e-05	0.14171
1621.84	0.1501	0.000203988	0.0578	0.08395	0.00982	0.000605822	0.000203555	0.000521068	0.000189436	2.03444e-05	0.15311
1623.77	0.16203	-0.000289816	0.05092	0.09427	0.01619	0.000818526	0.000233057	0.000571239	0.000202303	2.15406e-05	0.16322
1625.7	0.17216	-0.000493468	0.04355	0.10014	0.0258	0.00119	0.000274427	0.000629781	0.000216541	2.28454e-05	0.17183
1627.63	0.17879	-0.00050748	0.03616	0.1006	0.03896	0.00186	0.00033628	0.000699013	0.000232356	2.42718e-05	0.17887
1629.55	0.18605	-0.000632236	0.02914	0.09556	0.05501	0.00309	0.000434678	0.000782257	0.000250006	2.58352e-05	0.1843
1631.48	0.18926	-0.000829708	0.0228	0.08587	0.07212	0.00532	0.000599799	0.000884366	0.000269803	2.75533e-05	0.1879
1633.41	0.18968	-0.000563885	0.01731	0.07303	0.08748	0.00923	0.000888228	0.00101	0.000292136	2.94478e-05	0.18928
1635.34	0.18754	-0.000555137	0.01277	0.05884	0.09797	0.01559	0.0014	0.00118	0.000317505	3.15436e-05	0.1881
1637.27	0.1847	-0.000433594	0.00917	0.04497	0.10119	0.02495	0.00234	0.0014	0.000346552	3.38706e-05	0.1844
1639.2	0.17824	-0.000289492	0.00642	0.0327	0.09636	0.03719	0.00399	0.0017	0.000380131	3.64642e-05	0.17877
1641.12	0.17226	5.63704e-05	0.00438	0.02272	0.08464	0.0511	0.00685	0.00214	0.000419395	3.9368e-05	0.17228
1643.05	0.16541	2.62665e-05	0.00293	0.01521	0.06866	0.06444	0.01149	0.00278	0.000465951	4.26354e-05	0.16601
1644.98	0.16013	0.000287826	0.00192	0.00992	0.05156	0.07438	0.01846	0.00373	0.000522087	4.63319e-05	0.16054
1646.91	0.1537	0.000344248	0.00123	0.00639	0.03599	0.07849	0.02797	0.00519	0.000591151	5.05436e-05	0.15591
1648.84	0.15117	0.00040061	0.000770556	0.00414	0.02354	0.07568	0.03958	0.00739	0.00067818	5.53786e-05	0.15184
1650.77	0.14842	0.000132957	0.000468592	0.00273	0.01464	0.06669	0.05209	0.01067	0.000790892	6.09838e-05	0.14815
1652.7	0.14732	-0.000255378	0.00027336	0.00187	0.00885	0.05378	0.06362	0.01538	0.000941371	6.75605e-05	0.14478
1654.62	0.14569	-0.000515722	0.000149149	0.00133	0.00533	0.03978	0.07202	0.02177	0.00115	7.53932e-05	0.14161
1656.55	0.13988	-0.00032299	7.1595e-05	0.000994436	0.0033	0.02709	0.07552	0.02989	0.00144	8.49047e-05	0.13839
1658.48	0.13416	-6.56341e-05	2.43387e-05	0.000777841	0.00214	0.01714	0.07332	0.03939	0.00187	9.67437e-05	0.13476
1660.41	0.12828	5.30839e-05	0	0.000633751	0.00148	0.01023	0.06594	0.04948	0.00251	0.000111941	0.13038
1662.34	0.1217	-7.00085e-06	0	0.000534036	0.00109	0.00592	0.05495	0.05899	0.00347	0.00013221	0.12508
1664.27	0.11702	-0.000140136	0	0.000462016	0.000844253	0.00342	0.04248	0.06656	0.00491	0.000160461	0.11884
1666.19	0.1101	-0.000152964	0	0.000407745	0.000687641	0.00204	0.03052	0.07096	0.007	0.000201777	0.11182
1668.12	0.10281	0.000208023	0	0.000365219	0.000579719	0.00129	0.02045	0.07142	0.00996	0.000265144	0.10432
1670.05	0.09633	0.000210167	0	0.000330743	0.00050105	0.000874034	0.01289	0.06784	0.0139	0.0003664	0.09671
1671.98	0.09171	0.000134472	0	0.000301995	0.000440827	0.000638439	0.00775	0.06087	0.01884	0.000532856	0.08937
1673.91	0.08622	-5.23141e-05	0	0.000277476	0.000392842	0.000497006	0.00453	0.05167	0.02454	0.000809205	0.08271
1675.84	0.08192	-0.000124191	0	0.000256211	0.00035341	0.000406452	0.00264	0.04159	0.03054	0.00126	0.07705
1677.77	0.07603	-0.000143818	0	0.000237502	0.000320238	0.00034441	0.00158	0.03188	0.03616	0.00197	0.0725
1679.69	0.06973	3.59964e-05	0	0.000220889	0.000291848	0.000299108	0.000983079	0.02342	0.04064	0.00303	0.06888
1681.62	0.06376	0.000405362	0	0.000206003	0.000267227	0.000264213	0.000653203	0.01664	0.04327	0.00445	0.06575
1683.55	0.05817	0.000221908	0	0.000192595	0.000245655	0.000236194	0.000465702	0.01158	0.04362	0.00617	0.06251
1685.48	0.05695	-0.000185637	0	0.000180451	0.000226616	0.000212979	0.000355153	0.00801	0.04161	0.00802	0.05862
1687.41	0.05169	-0.000253057	0	0.000169406	0.000209698	0.000193306	0.000286589	0.0056	0.0376	0.00971	0.05377
1689.34	0.0457	4.2679e-05	0	0.000159321	0.000194589	0.000176372	0.000241411	0.004	0.03223	0.0109	0.0479
1691.27	0.04156	-6.56366e-05	0	0.000150098	0.000181039	0.000161613	0.000209665	0.00295	0.02626	0.01134	0.04125
1693.19	0.03593	-0.000262296	0	0.000141632	0.000168831	0.000148635	0.000185948	0.00226	0.02041	0.01092	0.03423
1695.12	0.02983	7.15787e-06	0	0.00013384	0.000157798	0.000137149	0.000167271	0.00179	0.01522	0.00975	0.02735
1697.05	0.0225	0.00035152	0	0.000126659	0.000147799	0.000126921	0.000151952	0.00146	0.01098	0.00808	0.02107
1698.98	0.01758	0.000236302	0	0.000120025	0.000138699	0.000117776	0.000138993	0.00122	0.00776	0.00623	0.01572
1700.91	0.01485	-0.000153063	0	0.000113887	0.000130403	0.000109562	0.000127785	0.00105	0.00543	0.00449	0.01145
1702.84	0.0095	5.61487e-05	0	0.0001082	0.000122823	0.000102161	0.000117947	0.000910056	0.00383	0.00306	0.00825
1704.77	0.0039	0.000480641	0	0.000102914	0.000115871	9.54639e-05	0.000109216	0.000802922	0.00275	0.002	0.00598
1706.69	0.00203	0.000372102	0	9.7999e-05	0.000109487	8.93938e-05	0.000101409	0.000716004	0.00203	0.00128	0.00442
1708.62	0.00107	2.5144e-05	0	9.34232e-05	0.000103617	8.38707e-05	9.43853e-05	0.000644016	0.00155	0.000819606	0.00339
1710.55	-0.000140299	-3.48677e-05	0	8.91486e-05	9.81854e-05	7.88369e-05	8.80394e-05	0.000583346	0.00122	0.000539136	0.0027
1712.48	-0.00155	8.577e-05	0	8.51586e-05	9.31795e-05	7.4232e-05	8.22883e-05	0.000531499	0.000993987	0.000370189	0.00223
1714.41	-0.00287	0.000256635	0	8.14286e-05	8.854e-05	7.00123e-05	7.70563e-05	0.000486667	0.00082954	0.000267476	0.0019
1716.34	-0.00302	0.000259004	0	7.79306e-05	8.42317e-05	6.61394e-05	7.22842e-05	0.000447533	0.000707468	0.000203267	0.00166
1718.26	-0.00167	0	0	7.46514e-05	8.0231e-05	6.25733e-05	6.7924e-05	0.000413098	0.000614014	0.000161455	0.00147
1720.19	-0.000359111	0	0	7.15729e-05	7.65059e-05	5.92847e-05	6.39334e-05	0.000382585	0.0005404	0.000132907	0.00133

## Sheet: mallard07
1579.41	0.00147	0	0.00238	7.15135e-05	0.000296595	9.80962e-05	3.50349e-05	0.000360919	4.59725e-05	5.14235e-06	0.00329
1581.34	0.000662997	0	0.00365	7.82568e-05	0.000317694	0.000103877	3.68391e-05	0.000377434	4.7754e-05	5.32636e-06	0.00462
1583.27	0.00328	0.000482698	0.00549	9.061e-05	0.00034112	0.000110169	3.87818e-05	0.00039511	4.96387e-05	5.52047e-06	0.00652
1585.2	0.00689	0.000309841	0.00812	0.000112918	0.00036725	0.000117027	4.08768e-05	0.000414065	5.16376e-05	5.72563e-06	0.00923
1587.13	0.01187	0.000358042	0.01176	0.000152586	0.000396543	0.000124517	4.31361e-05	0.000434417	5.37526e-05	5.94198e-06	0.01297
1589.06	0.01784	0.000380917	0.01666	0.0002221	0.000429573	0.000132723	4.55868e-05	0.000456311	5.59954e-05	6.17097e-06	0.01801
1590.98	0.02562	0.00038916	0.02304	0.000342317	0.000467082	0.000141722	4.82365e-05	0.00047991	5.8377e-05	6.41356e-06	0.02459
1592.91	0.03465	0.000359087	0.03105	0.000548019	0.000510048	0.000151629	5.11122e-05	0.000505391	6.09081e-05	6.67038e-06	0.03288
1594.84	0.04505	0.000338341	0.0407	0.000896519	0.000559809	0.000162569	5.42322e-05	0.000532968	6.36024e-05	6.94276e-06	0.04298
1596.77	0.05682	0.000261853	0.05186	0.00148	0.000618232	0.00017469	5.76294e-05	0.000562866	6.64699e-05	7.23227e-06	0.05483
1598.7	0.06957	0.00025868	0.06423	0.00245	0.000688038	0.000188169	6.13311e-05	0.000595368	6.95322e-05	7.54026e-06	0.06829
1600.63	0.0829	0.000341693	0.0773	0.00403	0.000773308	0.000203252	6.53719e-05	0.000630769	7.27961e-05	7.86782e-06	0.08309
1602.56	0.09774	0.000343227	0.09042	0.00657	0.000880409	0.000220238	6.97895e-05	0.000669452	7.62903e-05	8.21689e-06	0.09891
1604.48	0.11418	0.000241452	0.1028	0.01053	0.00102	0.000239551	7.46231e-05	0.000711818	8.00303e-05	8.58978e-06	0.11546
1606.41	0.13118	0.000243284	0.1136	0.0165	0.00121	0.000261796	7.9933e-05	0.000758365	8.40399e-05	8.98832e-06	0.13251
1608.34	0.14889	0.000201379	0.12203	0.02513	0.00147	0.000287895	8.57598e-05	0.00080966	8.83475e-05	9.41494e-06	0.14992
1610.27	0.16814	-0.000119029	0.12742	0.03698	0.00186	0.000319298	9.21926e-05	0.000866376	9.29847e-05	9.87194e-06	0.16764
1612.2	0.18699	-0.000233878	0.12932	0.05234	0.00247	0.000358385	9.93126e-05	0.00092933	9.79888e-05	1.03627e-05	0.18561
1614.13	0.20335	0.000131901	0.12757	0.07105	0.00342	0.000409307	0.000107238	0.000999488	0.000103397	1.089e-05	0.20367
1616.06	0.22079	-0.000164925	0.12232	0.09241	0.00496	0.000479337	0.000116154	0.00108	0.000109269	1.14583e-05	0.22148
1617.98	0.24082	-0.000712562	0.114	0.11506	0.00747	0.000581742	0.000126326	0.00117	0.000115662	1.20714e-05	0.23854
1619.91	0.25374	-0.000610968	0.10327	0.13717	0.0115	0.000740932	0.000138221	0.00127	0.000122657	1.27328e-05	0.25423
1621.84	0.26546	-0.000205243	0.09094	0.15656	0.01773	0.001	0.000152671	0.00138	0.000130359	1.34494e-05	0.26791
1623.77	0.27814	-0.000719678	0.07784	0.17105	0.02686	0.00145	0.000171156	0.00151	0.0001389	1.42266e-05	0.27903
1625.7	0.28791	-0.000950423	0.06475	0.17888	0.03929	0.00224	0.000196547	0.00166	0.000148458	1.50711e-05	0.28719
1627.63	0.29172	-0.00092418	0.05235	0.17906	0.0548	0.00366	0.000234373	0.00183	0.00015928	1.59902e-05	0.29211
1629.55	0.29501	-0.000876594	0.04113	0.17155	0.07229	0.00617	0.000295496	0.00204	0.000171715	1.69934e-05	0.29366
1631.48	0.29301	-0.00113	0.03141	0.15732	0.08975	0.01049	0.000401443	0.00229	0.000186262	1.80909e-05	0.29187
1633.41	0.28805	-0.000711254	0.02334	0.13811	0.1046	0.01753	0.000595065	0.00258	0.000203652	1.92937e-05	0.28699
1635.34	0.27815	-0.000311049	0.01689	0.11607	0.11425	0.02819	0.000961071	0.00295	0.000224977	2.06163e-05	0.27955
1637.27	0.26936	3.92885e-05	0.01193	0.0934	0.11683	0.04284	0.00166	0.0034	0.000251856	2.20751e-05	0.27034
1639.2	0.2598	-3.29558e-05	0.00825	0.07195	0.11184	0.06093	0.00301	0.00398	0.000286783	2.36889e-05	0.26027
1641.12	0.2508	0.000111719	0.00558	0.0531	0.10026	0.08067	0.00551	0.00475	0.000333565	2.54814e-05	0.25023
1643.05	0.24129	-2.82078e-05	0.00371	0.03758	0.08427	0.09918	0.00996	0.00577	0.000398082	2.74818e-05	0.24089
1644.98	0.23344	0.000293379	0.00242	0.02559	0.06653	0.11306	0.01726	0.00718	0.000489456	2.97279e-05	0.23257
1646.91	0.22325	0.000425315	0.00155	0.01683	0.04951	0.11942	0.02814	0.00917	0.000621798	3.22691e-05	0.22526
1648.84	0.21873	0.000345058	0.000973846	0.01075	0.03491	0.11683	0.04252	0.01198	0.000816902	3.51749e-05	0.21883
1650.77	0.21358	-4.62343e-05	0.000593863	0.00671	0.02356	0.10587	0.0592	0.01599	0.00111	3.85409e-05	0.21308
1652.7	0.2082	-8.99913e-05	0.000348036	0.00412	0.01543	0.08893	0.07574	0.02159	0.00155	4.25178e-05	0.20775
1654.62	0.20319	-0.000262375	0.000191381	0.00251	0.00999	0.06932	0.08894	0.02917	0.0022	4.73375e-05	0.20236
1656.55	0.19668	-0.000293983	9.34129e-05	0.00151	0.00653	0.05023	0.09577	0.03891	0.00318	5.33833e-05	0.19628
1658.48	0.18863	-0.000218435	3.36841e-05	0.000916626	0.00438	0.03397	0.09456	0.05059	0.00461	6.13064e-05	0.18912
1660.41	0.18056	3.69085e-05	0	0.000559933	0.00306	0.02161	0.0856	0.06339	0.00665	7.22472e-05	0.18094
1662.34	0.17122	1.87638e-05	0	0.000349314	0.00224	0.01311	0.07108	0.07592	0.00948	8.82512e-05	0.17227
1664.27	0.1643	-7.47716e-05	0	0.00022617	0.00172	0.00775	0.05419	0.08637	0.01324	0.000113047	0.1636
1666.19	0.15526	-0.000171662	0	0.000154924	0.00138	0.00456	0.03798	0.09298	0.01802	0.00015348	0.15524
1668.12	0.146	0.000218728	0	0.000114246	0.00114	0.00275	0.02456	0.09454	0.02379	0.000222123	0.14711
1670.05	0.13696	0.000260598	0	9.13529e-05	0.000970264	0.00174	0.01477	0.09074	0.03036	0.000341666	0.13901
1671.98	0.13066	0.000175572	0	7.86747e-05	0.000842914	0.00116	0.0084	0.0823	0.03741	0.000551612	0.13075
1673.91	0.12342	-9.5687e-05	0	7.1732e-05	0.000743753	0.000836494	0.00461	0.07074	0.04447	0.000916213	0.12239
1675.84	0.11713	-0.000122918	0	6.79138e-05	0.000664037	0.000640858	0.00252	0.05789	0.05094	0.00153	0.11425
1677.77	0.10911	-9.95115e-05	0	6.57125e-05	0.000598273	0.000518086	0.00141	0.04543	0.05621	0.0025	0.10673
1679.69	0.10113	-3.7814e-06	0	6.42813e-05	0.000542892	0.000436325	0.000828057	0.03451	0.05975	0.00393	0.10006
1681.62	0.09353	0.000284024	0	6.31342e-05	0.000495499	0.000378384	0.000525215	0.02568	0.06115	0.00585	0.09414
1683.55	0.08528	0.000303154	0	6.20199e-05	0.000454419	0.000334885	0.000363712	0.01898	0.06025	0.00815	0.0886
1685.48	0.08132	-2.28752e-05	0	6.0851e-05	0.000418455	0.000300551	0.000274139	0.01411	0.05717	0.01059	0.08293
1687.41	0.07552	-0.000226507	0	5.95673e-05	0.000386706	0.000272416	0.000221483	0.01066	0.05224	0.01281	0.07665
1689.34	0.06789	-0.000108224	0	5.81553e-05	0.000358495	0.000248666	0.00018812	0.00824	0.04599	0.01439	0.06947
1691.27	0.0619	-0.000221695	0	5.66258e-05	0.000333284	0.000228179	0.000165171	0.00653	0.03901	0.01502	0.06134
1693.19	0.05386	-0.000403567	0	5.50281e-05	0.000310641	0.000210256	0.000148089	0.0053	0.03191	0.01455	0.05249
1695.12	0.04437	0.000136692	0	5.33702e-05	0.000290224	0.000194405	0.000134512	0.0044	0.0252	0.01309	0.04335
1697.05	0.03386	0.000542631	0	5.16742e-05	0.000271747	0.000180274	0.000123187	0.00372	0.01923	0.01094	0.03451
1698.98	0.02811	0.000277176	0	4.99562e-05	0.000254968	0.000167596	0.000113421	0.00319	0.01422	0.00851	0.02651
1700.91	0.0233	-0.000227067	0	4.82547e-05	0.000239684	0.000156172	0.000104815	0.00278	0.01023	0.00617	0.01973
1702.84	0.01593	0.000137919	0	4.65668e-05	0.000225721	0.000145843	9.71437e-05	0.00245	0.00721	0.00419	0.01436
1704.77	0.00851	0.000576499	0	4.49008e-05	0.000212931	0.000136465	9.02377e-05	0.00218	0.005	0.00268	0.01035
1706.69	0.00551	0.000466219	0	4.32785e-05	0.000201188	0.000127935	8.39934e-05	0.00195	0.00345	0.00165	0.0075
1708.62	0.00343	8.27351e-05	0	4.16998e-05	0.000190386	0.000120149	7.83203e-05	0.00176	0.00239	0.000988375	0.00556
1710.55	0.00162	3.1047e-05	0	4.01704e-05	0.000180421	0.000113028	7.31566e-05	0.00159	0.00167	0.000593741	0.00426
1712.48	-0.00043092	7.13062e-05	0	3.86901e-05	0.000171212	0.000106504	6.84511e-05	0.00145	0.00119	0.000365716	0.00339
1714.41	-0.00199	0.000308556	0	3.72671e-05	0.000162687	0.00010051	6.41465e-05	0.00133	0.000872257	0.000235828	0.0028
1716.34	-0.00312	0.000381398	0	3.58988e-05	0.000154776	9.49915e-05	6.02112e-05	0.00122	0.000659053	0.000161425	0.00239
1718.26	-0.00137	0	0	3.45851e-05	0.000147429	8.99055e-05	5.66e-05	0.00113	0.000514889	0.000117804	0.00209
1720.19	0.000602752	0	0	3.3326e-05	0.000140587	8.52092e-05	5.32856e-05	0.00104	0.000415794	9.12348e-05	0.00186

## Sheet: ibis01
1579.41	-0.00046514	0	0.00276	8.25247e-05	0.00084718	0.000343804	0.000207682	0.000231441	5.0107e-05	1.1925e-05	0.00454
1581.34	-9.12249e-05	0	0.00432	8.96697e-05	0.00090791	0.000364248	0.000218458	0.00024208	5.20716e-05	1.23488e-05	0.00621
1583.27	0.00402	0.000499355	0.00661	0.000101783	0.00097544	0.000386583	0.000230097	0.000253472	5.41555e-05	1.27953e-05	0.00862
1585.2	0.00898	0.000316221	0.00988	0.000122885	0.00105	0.000411038	0.000242692	0.000265689	5.63676e-05	1.32667e-05	0.01204
1587.13	0.01543	0.000376016	0.0144	0.000160054	0.00114	0.000437893	0.000256354	0.000278817	5.87186e-05	1.37646e-05	0.01674
1589.06	0.02292	0.000380509	0.02045	0.000225458	0.00123	0.000467473	0.000271205	0.000292935	6.12185e-05	1.42913e-05	0.02301
1590.98	0.03226	0.000377832	0.0282	0.000340134	0.00134	0.000500168	0.000287386	0.000308157	6.3882e-05	1.48487e-05	0.03105
1592.91	0.04273	0.000333024	0.03773	0.000540066	0.00146	0.00053642	0.000305067	0.0003246	6.67251e-05	1.54392e-05	0.04098
1594.84	0.05457	0.000307768	0.04892	0.000886281	0.0016	0.000576775	0.000324434	0.000342401	6.97606e-05	1.60659e-05	0.05274
1596.77	0.06756	0.000206367	0.06146	0.00148	0.00176	0.000621866	0.000345709	0.000361711	7.30077e-05	1.67315e-05	0.06613
1598.7	0.08147	0.000173174	0.07481	0.00249	0.00195	0.0006725	0.000369156	0.000382702	7.64887e-05	1.74394e-05	0.08077
1600.63	0.09553	0.000207788	0.08824	0.00418	0.00218	0.000729604	0.000395072	0.000405586	8.02253e-05	1.81933e-05	0.09622
1602.56	0.1107	0.000172383	0.10087	0.00693	0.00244	0.000794352	0.000423831	0.000430595	8.42434e-05	1.89973e-05	0.11199
1604.48	0.12676	4.57635e-05	0.11176	0.01129	0.00275	0.000868201	0.000455859	0.000458008	8.85674e-05	1.9856e-05	0.1277
1606.41	0.14262	5.09993e-05	0.12001	0.01793	0.00314	0.000952984	0.00049167	0.000488144	9.3236e-05	2.07736e-05	0.14313
1608.34	0.15848	-5.46926e-07	0.12491	0.02752	0.00362	0.00105	0.000531892	0.000521386	9.82859e-05	2.17575e-05	0.15827
1610.27	0.1752	-0.000303464	0.12601	0.04057	0.00422	0.00117	0.000577282	0.000558193	0.000103754	2.28122e-05	0.17323
1612.2	0.19063	-0.000456384	0.12321	0.0572	0.00501	0.0013	0.000628777	0.000599107	0.000109694	2.39456e-05	0.18808
1614.13	0.20319	-0.00017815	0.11676	0.07691	0.00606	0.00146	0.000687524	0.000644791	0.000116159	2.51663e-05	0.20266
1616.06	0.2154	-0.000376223	0.10724	0.09853	0.00752	0.00165	0.000754981	0.000696052	0.000123213	2.64828e-05	0.21655
1617.98	0.22868	-0.000745494	0.09547	0.12025	0.00961	0.00189	0.000832978	0.000753908	0.00013093	2.79055e-05	0.22896
1619.91	0.23581	-0.000658244	0.08237	0.13977	0.01269	0.00219	0.000923892	0.000819631	0.000139398	2.94459e-05	0.23895
1621.84	0.2414	-0.00030473	0.06888	0.15473	0.01734	0.00258	0.00103	0.000894849	0.000148712	3.1118e-05	0.24564
1623.77	0.24688	-0.000604838	0.05581	0.16312	0.02436	0.0031	0.00116	0.000981679	0.000158997	3.29367e-05	0.24872
1625.7	0.2501	-0.000627069	0.04381	0.16374	0.03469	0.00382	0.00131	0.00108	0.000170389	3.492e-05	0.24866
1627.63	0.24894	-0.000533511	0.03332	0.1565	0.04902	0.00487	0.0015	0.0012	0.000183058	3.70884e-05	0.24664
1629.55	0.24845	-0.000482116	0.02457	0.14244	0.06716	0.00648	0.00173	0.00135	0.000197205	3.94655e-05	0.24396
1631.48	0.24439	-0.000701107	0.01759	0.12346	0.08735	0.00903	0.00202	0.00152	0.000213071	4.20797e-05	0.24123
1633.41	0.23874	-0.00036055	0.01224	0.10193	0.10619	0.01317	0.00241	0.00174	0.000230959	4.49622e-05	0.23795
1635.34	0.22992	-5.38361e-05	0.0083	0.08016	0.11942	0.01987	0.00293	0.00201	0.00025124	4.81531e-05	0.23299
1637.27	0.22275	0.000271566	0.0055	0.06006	0.12353	0.0303	0.00365	0.00237	0.000274384	5.16958e-05	0.22573
1639.2	0.21557	0.000209893	0.00356	0.04291	0.11736	0.04528	0.00472	0.00285	0.000300994	5.56457e-05	0.21703
1641.12	0.21029	0.000262643	0.00225	0.0293	0.10265	0.06447	0.00634	0.00351	0.000331857	6.00672e-05	0.20893
1643.05	0.20491	5.80032e-05	0.00139	0.0192	0.0832	0.08562	0.00893	0.00444	0.000368036	6.50385e-05	0.20321
1644.98	0.2012	0.000224113	0.000826343	0.01215	0.0632	0.10457	0.01307	0.00577	0.000410977	7.06553e-05	0.20006
1646.91	0.19584	0.000111975	0.000468926	0.00748	0.04576	0.1165	0.01957	0.00768	0.000462744	7.70342e-05	0.198
1648.84	0.1942	4.37541e-06	0.000244995	0.00452	0.03227	0.11794	0.02909	0.01043	0.000526352	8.43201e-05	0.1951
1650.77	0.19008	-0.000368079	0.000107619	0.0027	0.02269	0.10845	0.04155	0.01431	0.000606348	9.26946e-05	0.19051
1652.7	0.18602	-0.000467618	2.56721e-05	0.0016	0.01623	0.09085	0.05539	0.01964	0.000709844	0.000102386	0.18454
1654.62	0.17956	-0.000588467	0	0.000958463	0.01195	0.06981	0.06755	0.02659	0.000848249	0.000113686	0.17782
1656.55	0.17056	-0.000355683	0	0.00058193	0.00911	0.04982	0.07444	0.03514	0.00104	0.000126974	0.17027
1658.48	0.16011	-0.000143878	0	0.00036423	0.00718	0.03366	0.07374	0.04493	0.00132	0.000142751	0.16133
1660.41	0.14974	0.000152964	0	0.000239243	0.00582	0.02213	0.06569	0.05517	0.00173	0.000161686	0.15095
1662.34	0.13882	0.000162272	0	0.000167902	0.00483	0.01459	0.05297	0.06479	0.00237	0.000184695	0.13991
1664.27	0.13064	9.00955e-05	0	0.000127335	0.00409	0.0099	0.03919	0.07252	0.00337	0.000213067	0.1294
1666.19	0.12102	-4.62783e-07	0	0.00010432	0.00351	0.00702	0.02718	0.07722	0.00491	0.000248672	0.12019
1668.12	0.11199	0.000318424	0	9.11363e-05	0.00305	0.00522	0.01822	0.07812	0.00724	0.000294322	0.11224
1670.05	0.10351	0.00032409	0	8.34131e-05	0.00268	0.00405	0.01219	0.0751	0.01057	0.000354473	0.10504
1671.98	0.09776	0.000257055	0	7.86131e-05	0.00238	0.00326	0.00838	0.06863	0.01498	0.000436602	0.09814
1673.91	0.09158	-5.6411e-05	0	7.53196e-05	0.00213	0.0027	0.006	0.05972	0.02026	0.000554198	0.09143
1675.84	0.08666	-0.00013841	0	7.27819e-05	0.00191	0.00228	0.0045	0.04961	0.02588	0.000733487	0.08498
1677.77	0.07955	-0.000105395	0	7.05595e-05	0.00173	0.00196	0.0035	0.03949	0.03099	0.00103	0.07878
1679.69	0.07266	1.5372e-05	0	6.84373e-05	0.00157	0.00171	0.00282	0.03031	0.03464	0.00156	0.07268
1681.62	0.06625	0.000248864	0	6.63251e-05	0.00143	0.00151	0.00233	0.0226	0.03605	0.00256	0.06655
1683.55	0.0591	0.000251889	0	6.41928e-05	0.00132	0.00134	0.00197	0.01655	0.03491	0.00443	0.06057
1685.48	0.05583	-7.91214e-06	0	6.2028e-05	0.00121	0.0012	0.00168	0.01204	0.03146	0.00753	0.05519
1687.41	0.05076	-0.000138142	0	5.98457e-05	0.00112	0.00108	0.00146	0.00881	0.02646	0.01164	0.05063
1689.34	0.04441	-3.58512e-05	0	5.76534e-05	0.00103	0.000976581	0.00128	0.00655	0.02085	0.01537	0.04612
1691.27	0.03998	-0.000180389	0	5.54861e-05	0.000961021	0.000888661	0.00113	0.00499	0.0155	0.01682	0.04034
1693.19	0.03348	-0.00033849	0	5.33489e-05	0.000894961	0.000812224	0.00101	0.0039	0.01099	0.01511	0.03276
1695.12	0.02581	0.000184754	0	5.12617e-05	0.000835508	0.00074531	0.000906823	0.00313	0.00754	0.01126	0.02447
1697.05	0.01756	0.000595955	0	4.92295e-05	0.00078181	0.000686379	0.00081838	0.00257	0.00512	0.00721	0.01723
1698.98	0.01376	0.000275234	0	4.72574e-05	0.000733134	0.000634201	0.000742392	0.00216	0.0035	0.00421	0.01203
1700.91	0.01162	-0.00023722	0	4.53504e-05	0.000688887	0.000587774	0.000676593	0.00185	0.00246	0.00244	0.00875
1702.84	0.00613	0.000115417	0	4.35285e-05	0.000648529	0.000546279	0.000619215	0.00161	0.00179	0.0015	0.00675
1704.77	0.000917685	0.000567042	0	4.17741e-05	0.000611631	0.000509036	0.000568876	0.00142	0.00135	0.000995688	0.0055
1706.69	0.000138093	0.000402878	0	4.00924e-05	0.0005778	0.000475488	0.000524456	0.00126	0.00106	0.000713981	0.00466
1708.62	-0.000194542	2.59174e-05	0	3.84957e-05	0.000546704	0.000445154	0.000485065	0.00114	0.000865602	0.000541787	0.00406
1710.55	-0.00038168	-6.23993e-06	0	3.69616e-05	0.000518056	0.000417636	0.000449959	0.00103	0.00072257	0.000428139	0.0036
1712.48	-0.000896669	7.63895e-06	0	3.55075e-05	0.000491611	0.000392599	0.000418545	0.000932898	0.000616024	0.000348387	0.00324
1714.41	-0.00115	0.000236643	0	3.4121e-05	0.000467142	0.000369751	0.000390313	0.000852676	0.000533935	0.000289766	0.00294
1716.34	-0.00137	0.000187394	0	3.27997e-05	0.000444458	0.000348841	0.000364854	0.000782853	0.000468846	0.000245156	0.00269
1718.26	0.00118	0	0	3.15458e-05	0.000423391	0.000329661	0.000341812	0.000721577	0.000415989	0.00021029	0.00247
1720.19	0.00199	0	0	3.03496e-05	0.000403788	0.00031202	0.000320891	0.000667444	0.000372225	0.000182458	0.00229

## Sheet: eagle01
1579.41	0.000641979	0	0.000904105	0.000140893	0.00101	0.000642252	0.000304334	0.000269134	5.35985e-05	2.44126e-05	0.00335
1581.34	-0.000290215	0	0.00156	0.000155855	0.00108	0.000680925	0.000320295	0.000281516	5.56916e-05	2.5279e-05	0.00417
1583.27	0.000293501	0.000485783	0.00262	0.000178548	0.00117	0.000723204	0.000337547	0.000294777	5.79103e-05	2.61915e-05	0.0054
1585.2	0.00175	0.00053659	0.00425	0.000214323	0.00126	0.000769565	0.000356235	0.000308994	6.02647e-05	2.71558e-05	0.00725
1587.13	0.00671	0.000507067	0.00672	0.000272234	0.00136	0.000820546	0.000376522	0.00032426	6.27653e-05	2.81735e-05	0.00997
1589.06	0.01253	0.000359042	0.01032	0.000367489	0.00148	0.000876799	0.000398595	0.00034069	6.54267e-05	2.92502e-05	0.01388
1590.98	0.02015	0.000374438	0.01535	0.000525447	0.00162	0.000939072	0.000422673	0.000358396	6.82593e-05	3.0389e-05	0.01931
1592.91	0.02888	0.000339097	0.02207	0.000788342	0.00177	0.00101	0.000449006	0.000377523	7.12818e-05	3.15956e-05	0.02656
1594.84	0.03902	0.000331751	0.03059	0.00123	0.00195	0.00109	0.000477885	0.000398227	7.4509e-05	3.2877e-05	0.03584
1596.77	0.05035	0.000264692	0.04083	0.00195	0.00216	0.00117	0.00050965	0.000420678	7.79616e-05	3.42368e-05	0.04715
1598.7	0.0628	0.000266278	0.05243	0.00314	0.00241	0.00127	0.000544695	0.000445093	8.16591e-05	3.56832e-05	0.06036
1600.63	0.07583	0.000317051	0.06481	0.00507	0.0027	0.00138	0.000583501	0.000471702	8.56286e-05	3.72235e-05	0.07514
1602.56	0.09034	0.000310615	0.0771	0.00814	0.00306	0.00151	0.000626616	0.000500786	8.9894e-05	3.88655e-05	0.09106
1604.48	0.10618	0.000212597	0.08831	0.01288	0.0035	0.00165	0.00067471	0.000532678	9.44873e-05	4.06196e-05	0.10768
1606.41	0.12259	0.000234916	0.09737	0.01992	0.00406	0.00182	0.000728588	0.000567742	9.94425e-05	4.24945e-05	0.12461
1608.34	0.13958	0.000201619	0.10337	0.02991	0.00478	0.00201	0.00078921	0.000606453	0.000104799	4.45032e-05	0.14162
1610.27	0.15818	-8.34473e-05	0.10565	0.04334	0.00574	0.00224	0.000857769	0.000649355	0.0001106	4.66578e-05	0.15864
1612.2	0.1764	-0.000244222	0.10396	0.06032	0.00704	0.00251	0.000935725	0.000697122	0.000116898	4.89734e-05	0.17564
1614.13	0.1925	6.76706e-05	0.09849	0.08041	0.00887	0.00284	0.00102	0.000750573	0.000123751	5.14658e-05	0.19258
1616.06	0.20899	-0.000117076	0.08983	0.10258	0.0115	0.00325	0.00113	0.000810741	0.000131226	5.41534e-05	0.20929
1617.98	0.2279	-0.00054921	0.07888	0.12517	0.01531	0.00377	0.00125	0.000878937	0.000139401	5.70582e-05	0.22546
1619.91	0.24126	-0.000547407	0.06669	0.14606	0.02085	0.00443	0.00139	0.000956854	0.000148365	6.02035e-05	0.24058
1621.84	0.25337	-0.000265716	0.05427	0.16296	0.02874	0.00532	0.00155	0.00105	0.000158225	6.36166e-05	0.2541
1623.77	0.26578	-0.00069575	0.0425	0.17382	0.03954	0.00653	0.00175	0.00115	0.000169104	6.73291e-05	0.26553
1625.7	0.27554	-0.000854248	0.03203	0.17724	0.05347	0.00825	0.00198	0.00128	0.000181148	7.13762e-05	0.2745
1627.63	0.27992	-0.000815635	0.02323	0.17275	0.07005	0.01075	0.00227	0.00142	0.000194528	7.58003e-05	0.28075
1629.55	0.28389	-0.000746618	0.01625	0.16096	0.08784	0.01445	0.00264	0.00161	0.000209454	8.06513e-05	0.28403
1631.48	0.28324	-0.000990891	0.01097	0.14338	0.10455	0.01993	0.0031	0.00183	0.000226174	8.59829e-05	0.28408
1633.41	0.28021	-0.000651932	0.00718	0.12213	0.11741	0.02795	0.0037	0.00213	0.000244988	9.18626e-05	0.28084
1635.34	0.27248	-0.000269665	0.00456	0.09948	0.124	0.03922	0.00451	0.00251	0.000266267	9.83685e-05	0.27465
1637.27	0.26569	8.9784e-05	0.00282	0.07751	0.12295	0.05411	0.00564	0.00302	0.000290467	0.000105592	0.26645
1639.2	0.25868	-1.74175e-05	0.00169	0.05779	0.11449	0.0722	0.00725	0.00374	0.000318161	0.000113644	0.2576
1641.12	0.25222	3.11407e-05	0.000984532	0.04129	0.10033	0.09195	0.00961	0.00474	0.000350074	0.000122655	0.24938
1643.05	0.24494	-0.000166814	0.000546643	0.02835	0.08307	0.11069	0.01314	0.00618	0.000387138	0.000132784	0.24249
1644.98	0.23875	9.90957e-05	0.000282054	0.0188	0.06541	0.12516	0.01834	0.00826	0.000430582	0.000144225	0.23682
1646.91	0.22957	0.000209831	0.000125823	0.01211	0.04944	0.13243	0.02569	0.01126	0.000482053	0.000157218	0.2317
1648.84	0.22507	0.000152773	3.62802e-05	0.00764	0.03634	0.13093	0.03529	0.0155	0.000543821	0.000172056	0.22645
1650.77	0.21927	-0.000260214	0	0.00475	0.02636	0.12097	0.04637	0.02136	0.000619105	0.000189108	0.22062
1652.7	0.21273	-0.000189924	0	0.00294	0.01916	0.1047	0.05709	0.02912	0.000712644	0.000208843	0.21394
1654.62	0.20521	-0.000259712	0	0.00183	0.01415	0.08528	0.0649	0.0389	0.000831671	0.00023186	0.20611
1656.55	0.19743	-0.000239877	0	0.00115	0.0107	0.06584	0.06754	0.05049	0.000987696	0.000258946	0.19697
1658.48	0.18764	-0.000220025	0	0.000743987	0.00832	0.04871	0.06419	0.0633	0.0012	0.000291149	0.18675
1660.41	0.17801	7.09321e-05	0	0.000498806	0.00665	0.03503	0.0559	0.07632	0.0015	0.000329888	0.17623
1662.34	0.16729	8.02709e-05	0	0.000351463	0.00545	0.02492	0.045	0.08824	0.00195	0.000377156	0.1663
1664.27	0.15896	3.90231e-05	0	0.000262542	0.00457	0.01785	0.03402	0.09765	0.00264	0.000435841	0.15743
1666.19	0.14917	-7.89877e-05	0	0.000208375	0.0039	0.01304	0.02468	0.1033	0.00374	0.000510294	0.14937
1668.12	0.13969	0.000247958	0	0.000174814	0.00338	0.0098	0.0176	0.10438	0.00553	0.000607399	0.14147
1670.05	0.13019	0.000284698	0	0.000153448	0.00296	0.00761	0.01263	0.10075	0.00835	0.00073867	0.1332
1671.98	0.12364	0.000199682	0	0.000139251	0.00262	0.00608	0.00927	0.09293	0.01257	0.000924494	0.12453
1673.91	0.11638	-0.000112162	0	0.000129266	0.00234	0.00499	0.00702	0.08199	0.01827	0.0012	0.11594
1675.84	0.10983	-0.000123326	0	0.000121749	0.0021	0.00419	0.00548	0.06929	0.02505	0.00165	0.10788
1677.77	0.10147	-7.08069e-05	0	0.000115665	0.0019	0.00358	0.0044	0.05624	0.03181	0.0024	0.10045
1679.69	0.09351	-8.04612e-06	0	0.000110439	0.00173	0.00311	0.00362	0.04399	0.03702	0.00373	0.09331
1681.62	0.08584	0.000188782	0	0.000105723	0.00158	0.00273	0.00304	0.03334	0.03925	0.00605	0.08608
1683.55	0.07723	0.000308368	0	0.000101338	0.00145	0.00242	0.00259	0.02465	0.03782	0.00984	0.07886
1685.48	0.0722	9.13106e-05	0	9.71676e-05	0.00133	0.00216	0.00224	0.01796	0.03317	0.01521	0.07216
1687.41	0.06675	-0.000111835	0	9.31706e-05	0.00123	0.00194	0.00195	0.01302	0.02662	0.02143	0.06628
1689.34	0.05954	-0.000112084	0	8.93365e-05	0.00114	0.00176	0.00172	0.0095	0.01973	0.02679	0.06072
1691.27	0.05393	-0.000241361	0	8.56271e-05	0.00106	0.0016	0.00153	0.00704	0.01372	0.02926	0.0543
1693.19	0.04622	-0.000379977	0	8.2067e-05	0.000989619	0.00146	0.00137	0.00534	0.00917	0.0278	0.0462
1695.12	0.03692	0.000208102	0	7.86317e-05	0.000924582	0.00134	0.00123	0.00415	0.00606	0.02302	0.03681
1697.05	0.02716	0.000602107	0	7.5343e-05	0.000865792	0.00124	0.00111	0.00332	0.00407	0.01683	0.02751
1698.98	0.02239	0.000273228	0	7.21845e-05	0.000812458	0.00114	0.00101	0.00272	0.00284	0.01112	0.01972
1700.91	0.01843	-0.000228573	0	6.91725e-05	0.000763926	0.00106	0.000925722	0.00229	0.00208	0.0069	0.01408
1702.84	0.01183	0.00015034	0	6.62935e-05	0.000719633	0.00098419	0.000848996	0.00196	0.00158	0.00423	0.01039
1704.77	0.00541	0.000548354	0	6.35501e-05	0.000679091	0.000917432	0.000781465	0.0017	0.00126	0.00269	0.00809
1706.69	0.00331	0.000420867	0	6.09343e-05	0.000641887	0.000857276	0.00072172	0.0015	0.00103	0.00181	0.00662
1708.62	0.00168	6.37675e-05	0	5.84487e-05	0.000607671	0.000802871	0.000668592	0.00134	0.000862856	0.0013	0.00564
1710.55	0.000504783	3.6855e-05	0	5.60826e-05	0.000576125	0.000753509	0.000621143	0.00121	0.000736746	0.000987255	0.00494
1712.48	-0.000989498	1.70282e-05	0	5.38439e-05	0.00054698	0.000708572	0.000578583	0.00109	0.000638248	0.000781576	0.0044
1714.41	-0.00198	0.000271598	0	5.17111e-05	0.000519997	0.000667549	0.000540263	0.000996242	0.000559358	0.000638317	0.00397
1716.34	-0.00319	0.000374765	0	4.96841e-05	0.000494963	0.000629998	0.000505635	0.000913185	0.000494888	0.000533519	0.00362
1718.26	-0.00104	0	0	4.77603e-05	0.000471701	0.000595538	0.000474238	0.000840788	0.000441337	0.00045386	0.00333
1720.19	0.00117	0	0	4.59368e-05	0.000450045	0.000563836	0.000445685	0.000777133	0.000396256	0.000391491	0.00307

## Sheet: owl02
1579.41	0.00198	0	0.000455094	9.98257e-05	0.00039483	0.00026986	0.000190237	0.000194228	4.43193e-05	2.09389e-05	0.00167
1581.34	0.000965051	0	0.000795045	0.00010753	0.00042346	0.000286071	0.000200126	0.000203154	4.60574e-05	2.16758e-05	0.00208
1583.27	0.000950701	0.000199991	0.00134	0.000117888	0.000455335	0.000303782	0.000210806	0.000212709	4.78974e-05	2.24534e-05	0.00271
1585.2	0.00148	0.000264164	0.00218	0.000132766	0.000490979	0.000323202	0.000222367	0.000222952	4.98505e-05	2.32727e-05	0.00365
1587.13	0.00279	0.000338264	0.00347	0.000155434	0.000531023	0.000344535	0.000234907	0.000233953	5.19267e-05	2.41382e-05	0.00505
1589.06	0.00583	0.000306229	0.00537	0.000191577	0.000576268	0.000368056	0.000248543	0.000245789	5.41335e-05	2.50532e-05	0.00708
1590.98	0.0099	0.000223896	0.00807	0.000251053	0.00062771	0.000394074	0.000263402	0.000258543	5.64861e-05	2.60209e-05	0.00994
1592.91	0.01468	0.000227598	0.01174	0.000350891	0.000686634	0.000422952	0.000279638	0.00027232	5.89932e-05	2.70456e-05	0.01384
1594.84	0.02027	0.000236396	0.0165	0.000520496	0.000754732	0.00045515	0.00029743	0.000287226	6.16726e-05	2.8133e-05	0.0189
1596.77	0.0269	0.00017963	0.02237	0.000810067	0.000834268	0.000491185	0.000316977	0.000303393	6.45361e-05	2.92871e-05	0.02522
1598.7	0.03424	0.000159396	0.02922	0.0013	0.000928384	0.000531718	0.000338526	0.000320972	6.76054e-05	3.05132e-05	0.03274
1600.63	0.04181	0.000230204	0.03678	0.00214	0.00104	0.000577558	0.000362356	0.000340126	7.09003e-05	3.18189e-05	0.04134
1602.56	0.0504	0.000246283	0.04459	0.00354	0.00118	0.000629718	0.000388802	0.000361066	7.44378e-05	3.32102e-05	0.0508
1604.48	0.06023	0.0001977	0.05211	0.00583	0.00136	0.00068949	0.000418265	0.000384024	7.82484e-05	3.4695e-05	0.06089
1606.41	0.07039	0.00024589	0.05868	0.00944	0.00158	0.000758555	0.000451223	0.000409271	8.23586e-05	3.62816e-05	0.07145
1608.34	0.08138	0.000260495	0.0637	0.01491	0.00189	0.000839158	0.000488261	0.000437145	8.68004e-05	3.79801e-05	0.08239
1610.27	0.094	1.07302e-05	0.06664	0.02273	0.00231	0.000934355	0.000530081	0.000468052	9.16105e-05	3.98007e-05	0.09375
1612.2	0.10674	-6.21582e-05	0.0672	0.03322	0.00293	0.00105	0.000577562	0.000502473	9.68327e-05	4.17555e-05	0.10561
1614.13	0.11781	0.000224858	0.0653	0.04629	0.00387	0.00119	0.000631788	0.000541028	0.00010251	4.38584e-05	0.11797
1616.06	0.13045	-2.81917e-05	0.06117	0.06138	0.00532	0.00136	0.000694126	0.000584457	0.000108704	4.61248e-05	0.13067
1617.98	0.14533	-0.000448553	0.05522	0.07735	0.00763	0.00159	0.000766326	0.00063376	0.000115476	4.85719e-05	0.14336
1619.91	0.15491	-0.000256677	0.04805	0.09263	0.01128	0.00188	0.000850664	0.000690195	0.000122902	5.12196e-05	0.15555
1621.84	0.16436	7.23795e-05	0.04029	0.10536	0.0169	0.00229	0.000950144	0.000755447	0.000131068	5.40902e-05	0.16673
1623.77	0.17597	-0.000378108	0.03256	0.11381	0.02518	0.00288	0.00107	0.000831809	0.00014008	5.72092e-05	0.17652
1625.7	0.18542	-0.000537444	0.02534	0.11674	0.03654	0.00376	0.00121	0.000922438	0.000150063	6.06068e-05	0.18473
1627.63	0.19102	-0.000491092	0.01901	0.1137	0.05082	0.00513	0.00139	0.00103	0.000161164	6.43172e-05	0.1913
1629.55	0.19755	-0.000561656	0.01374	0.10515	0.06697	0.0073	0.00161	0.00117	0.000173567	6.83797e-05	0.19618
1631.48	0.20015	-0.000791068	0.00959	0.09236	0.08301	0.01075	0.00189	0.00134	0.000187493	7.28411e-05	0.1992
1633.41	0.20041	-0.000498576	0.00647	0.07706	0.09637	0.01612	0.00227	0.00155	0.000203229	7.77543e-05	0.20012
1635.34	0.19781	-0.000380378	0.00424	0.06108	0.10448	0.02409	0.00279	0.00184	0.000221126	8.31838e-05	0.19882
1637.27	0.19535	-0.000205712	0.0027	0.04603	0.10567	0.0351	0.00352	0.00223	0.000241658	8.92037e-05	0.19558
1639.2	0.19059	-0.000187735	0.00167	0.033	0.09966	0.04897	0.00461	0.00277	0.000265439	9.59044e-05	0.19104
1641.12	0.18646	1.08023e-05	0.00101	0.02256	0.08775	0.06453	0.00627	0.00354	0.000293323	0.000103392	0.18605
1643.05	0.18125	-0.000126285	0.000588221	0.01479	0.07227	0.07966	0.00885	0.00463	0.000326492	0.000111796	0.18123
1644.98	0.17717	0.000114912	0.000327543	0.00936	0.0559	0.09163	0.01284	0.0062	0.000366654	0.000121272	0.17676
1646.91	0.17082	0.000155919	0.000169192	0.00577	0.04086	0.09794	0.01875	0.00845	0.000416356	0.000132013	0.1725
1648.84	0.16824	0.000235375	7.51635e-05	0.00351	0.0285	0.09715	0.02686	0.01162	0.000479455	0.000144259	0.16833
1650.77	0.16431	-3.94628e-05	2.09648e-05	0.00212	0.01925	0.08943	0.03679	0.01594	0.000561973	0.000158306	0.16427
1652.7	0.1617	-0.000270168	0	0.00129	0.01284	0.07653	0.04721	0.0216	0.00067348	0.000174534	0.16033
1654.62	0.15795	-0.000477534	0	0.000803102	0.00863	0.06109	0.05598	0.02868	0.000829388	0.000193432	0.1562
1656.55	0.15107	-0.00027937	0	0.000516412	0.00596	0.04575	0.06082	0.03699	0.00105	0.000215638	0.1513
1658.48	0.14381	-7.04012e-05	0	0.000348497	0.00427	0.03244	0.06033	0.04611	0.00139	0.000242012	0.14513
1660.41	0.13661	9.91809e-05	0	0.000249628	0.00319	0.0221	0.05466	0.05534	0.0019	0.000273723	0.13771
1662.34	0.12879	3.41588e-05	0	0.00019073	0.00249	0.01475	0.04543	0.0638	0.00267	0.000312427	0.12963
1664.27	0.12312	-6.73099e-05	0	0.000154907	0.00201	0.00986	0.03495	0.0705	0.00384	0.000360536	0.12167
1666.19	0.11529	-0.00010095	0	0.000132432	0.00167	0.00674	0.02528	0.0746	0.00556	0.000421695	0.1144
1668.12	0.10768	0.000240665	0	0.000117659	0.00142	0.00478	0.01755	0.07555	0.00798	0.000501648	0.10791
1670.05	0.10059	0.000243981	0	0.000107367	0.00123	0.00354	0.01201	0.07322	0.01121	0.000609827	0.10193
1671.98	0.09563	0.000186595	0	9.96911e-05	0.00108	0.00273	0.00831	0.06792	0.0152	0.000762302	0.0961
1673.91	0.09013	-0.000101264	0	9.35728e-05	0.000962544	0.00219	0.00592	0.06036	0.01971	0.000987184	0.09022
1675.84	0.08574	-0.000194779	0	8.83875e-05	0.000862847	0.00181	0.00438	0.05146	0.02431	0.00133	0.08424
1677.77	0.0789	-0.000134643	0	8.3805e-05	0.000779011	0.00153	0.00337	0.04217	0.02841	0.00189	0.07823
1679.69	0.07209	4.0776e-05	0	7.96244e-05	0.000707505	0.00132	0.00268	0.03332	0.0314	0.00278	0.07229
1681.62	0.06594	0.000315941	0	7.57381e-05	0.000645829	0.00115	0.0022	0.0255	0.03276	0.00419	0.06652
1683.55	0.0593	0.000253657	0	7.20851e-05	0.000592129	0.00102	0.00184	0.01902	0.03225	0.00627	0.06107
1685.48	0.05685	-4.50478e-05	0	6.8633e-05	0.000545009	0.000912171	0.00157	0.01394	0.02996	0.00903	0.05603
1687.41	0.0519	-0.000145864	0	6.53639e-05	0.000503378	0.000820473	0.00135	0.01014	0.0263	0.01216	0.05135
1689.34	0.04592	2.87782e-05	0	6.22617e-05	0.000466396	0.000742614	0.00118	0.0074	0.02185	0.01503	0.04673
1691.27	0.04209	-0.000135177	0	5.93245e-05	0.000433368	0.000675742	0.00105	0.00547	0.01723	0.01685	0.04176
1693.19	0.03645	-0.000345386	0	5.65363e-05	0.000403739	0.000617754	0.000931363	0.00412	0.01296	0.01703	0.03612
1695.12	0.02961	0.00013326	0	5.39095e-05	0.00037706	0.000567073	0.00083481	0.00318	0.00937	0.01553	0.02991
1697.05	0.02188	0.00055178	0	5.14155e-05	0.000352939	0.000522466	0.000752803	0.00252	0.00658	0.01281	0.02359
1698.98	0.01842	0.000206632	0	4.90615e-05	0.000331058	0.000482975	0.00068249	0.00205	0.00455	0.00968	0.01782
1700.91	0.01663	-0.000325723	0	4.68402e-05	0.00031115	0.000447829	0.000621695	0.00171	0.00315	0.0068	0.01309
1702.84	0.01075	4.68473e-05	0	4.47446e-05	0.000292986	0.000416399	0.000568746	0.00145	0.00221	0.00457	0.00956
1704.77	0.0051	0.000561235	0	4.27655e-05	0.000276362	0.000388176	0.000522335	0.00126	0.0016	0.00303	0.00711
1706.69	0.0038	0.000396323	0	4.08941e-05	0.00026111	0.000362728	0.000481412	0.00111	0.00119	0.00204	0.00549
1708.62	0.00305	1.33518e-05	0	3.9134e-05	0.000247087	0.000339708	0.000445139	0.00098264	0.00092244	0.00143	0.00441
1710.55	0.00228	-3.55819e-05	0	3.74725e-05	0.00023416	0.000318814	0.000412836	0.000881895	0.000738481	0.00105	0.00367
1712.48	0.00117	-9.84214e-06	0	3.59026e-05	0.000222223	0.000299787	0.000383937	0.000797789	0.000608924	0.00080242	0.00315
1714.41	0.00012827	0.000221619	0	3.44205e-05	0.00021117	0.000282417	0.000357979	0.000726476	0.00051454	0.000637568	0.00276
1716.34	-0.000802764	0.000230307	0	3.3021e-05	0.000200929	0.00026651	0.000334574	0.00066522	0.000443427	0.00052169	0.00247
1718.26	0.000913496	0	0	3.17005e-05	0.000191407	0.000251914	0.000313398	0.000612	0.000388149	0.000436736	0.00223
1720.19	0.00155	0	0	3.04499e-05	0.00018255	0.000238481	0.000294175	0.000565326	0.000343974	0.000372188	0.00203

## Sheet: budgie02
1579.41	-0.000521056	0	0.000912519	0	0.000247688	0.000284533	0.000136989	0.00015101	2.80254e-05	1.51295e-05	0.00178
1581.34	-0.000864126	0	0.00129	0	0.000265532	0.00030165	0.000144221	0.000158066	2.91299e-05	1.56586e-05	0.0022
1583.27	-0.000394281	0.000214237	0.00185	0	0.000285378	0.000320365	0.000152042	0.000165626	3.03014e-05	1.62157e-05	0.00282
1585.2	0.000472993	0.000212717	0.00266	0	0.000307539	0.000340885	0.000160519	0.000173744	3.15442e-05	1.68037e-05	0.00369
1587.13	0.00272	0.000193376	0.00383	0	0.000332403	0.000363445	0.000169726	0.000182474	3.28653e-05	1.7424e-05	0.00493
1589.06	0.00527	0.000143791	0.00547	0	0.00036043	0.000388328	0.000179751	0.000191879	3.42704e-05	1.80789e-05	0.00664
1590.98	0.0085	0.000155019	0.00768	1.01443e-05	0.000392194	0.000415872	0.000190692	0.000202031	3.57668e-05	1.87719e-05	0.00894
1592.91	0.01228	0.000160169	0.01055	7.32523e-05	0.000428421	0.000446472	0.000202666	0.000213011	3.73633e-05	1.95058e-05	0.01197
1594.84	0.01657	0.000161095	0.01411	0.000194467	0.000470031	0.000480597	0.000215808	0.000224915	3.90676e-05	2.02832e-05	0.01575
1596.77	0.02163	0.00010696	0.01831	0.000417699	0.000518217	0.000518815	0.000230274	0.000237848	4.08919e-05	2.11083e-05	0.0203
1598.7	0.02712	6.04173e-05	0.02302	0.000816313	0.000574569	0.000561822	0.000246249	0.000251934	4.28448e-05	2.19846e-05	0.02554
1600.63	0.03259	0.000103035	0.028	0.00151	0.000641245	0.000610472	0.000263952	0.000267318	4.49388e-05	2.29171e-05	0.03136
1602.56	0.03845	0.000107721	0.03291	0.00268	0.000721314	0.000665808	0.00028364	0.000284167	4.71901e-05	2.39104e-05	0.03761
1604.48	0.04509	5.86523e-05	0.03738	0.00457	0.000819203	0.000729154	0.000305624	0.000302682	4.96134e-05	2.49696e-05	0.04418
1606.41	0.05157	8.70874e-05	0.041	0.00752	0.000941625	0.000802194	0.000330276	0.000323092	5.22262e-05	2.61008e-05	0.051
1608.34	0.05827	0.000117658	0.04343	0.01186	0.0011	0.000887095	0.000358051	0.00034569	5.50493e-05	2.73109e-05	0.05806
1610.27	0.06593	-5.54804e-05	0.04441	0.01787	0.00131	0.000986722	0.000389503	0.000370807	5.81057e-05	2.86072e-05	0.06542
1612.2	0.07346	-8.04161e-05	0.04384	0.02561	0.0016	0.0011	0.000425312	0.000398867	6.14204e-05	2.99984e-05	0.07307
1614.13	0.07951	0.000156722	0.04178	0.03489	0.00202	0.00125	0.000466336	0.000430387	6.50251e-05	3.14938e-05	0.08093
1616.06	0.08687	-4.39569e-05	0.03845	0.04514	0.00266	0.00142	0.000513652	0.000466019	6.89535e-05	3.31038e-05	0.08876
1617.98	0.09578	-0.00036736	0.03417	0.05551	0.00367	0.00164	0.000568637	0.000506607	7.32477e-05	3.4841e-05	0.09617
1619.91	0.10048	-0.000170562	0.02934	0.06487	0.0053	0.00191	0.000633081	0.00055324	7.7955e-05	3.67189e-05	0.10273
1621.84	0.10516	0.000118069	0.02435	0.07208	0.00794	0.00227	0.000709349	0.00060738	8.31312e-05	3.87533e-05	0.10807
1623.77	0.11186	-0.000229318	0.01954	0.07612	0.01211	0.00275	0.000800626	0.000670996	8.88438e-05	4.09617e-05	0.11212
1625.7	0.11709	-0.000318258	0.01518	0.07642	0.01834	0.00342	0.00091131	0.000746848	9.51752e-05	4.33648e-05	0.11515
1627.63	0.11952	-0.000249126	0.01144	0.07293	0.02689	0.00438	0.00105	0.000838821	0.000102224	4.59861e-05	0.11766
1629.55	0.12347	-0.000318736	0.00838	0.06615	0.03743	0.00579	0.00122	0.000952542	0.000110118	4.88536e-05	0.12008
1631.48	0.1247	-0.000519546	0.006	0.05705	0.04876	0.00791	0.00144	0.0011	0.000119015	5.19978e-05	0.12242
1633.41	0.12435	-0.000232362	0.00422	0.04676	0.05895	0.01106	0.00173	0.00128	0.000129125	5.5457e-05	0.12419
1635.34	0.12233	-0.00012345	0.00294	0.03642	0.06583	0.01564	0.00212	0.00153	0.000140725	5.92736e-05	0.12468
1637.27	0.12136	-6.94766e-05	0.00204	0.02695	0.0677	0.02193	0.00268	0.00187	0.000154199	6.35004e-05	0.12338
1639.2	0.11888	-0.000174327	0.00142	0.01895	0.06409	0.02986	0.00349	0.00233	0.000170082	6.81961e-05	0.12038
1641.12	0.11671	-8.07216e-05	0.000999332	0.01268	0.05592	0.03881	0.00472	0.003	0.000189156	7.34349e-05	0.11639
1643.05	0.11332	-0.000209313	0.000718476	0.00809	0.04512	0.04751	0.0066	0.00395	0.000212579	7.9304e-05	0.11227
1644.98	0.11039	7.06776e-05	0.000529986	0.00495	0.03386	0.05428	0.00944	0.00531	0.00024212	8.59074e-05	0.10869
1646.91	0.10527	0.00019612	0.000402902	0.00291	0.02388	0.05758	0.01354	0.00723	0.000280532	9.33761e-05	0.10592
1648.84	0.1039	0.000292454	0.000316346	0.00165	0.01608	0.05658	0.01894	0.00991	0.000332183	0.000101868	0.1039
1650.77	0.10165	8.31277e-05	0.000256502	0.000900188	0.01056	0.05155	0.02511	0.01349	0.00040409	0.00011158	0.10238
1652.7	0.10077	-0.000159069	0.000214305	0.000465367	0.00695	0.04369	0.03088	0.01808	0.000507604	0.000122762	0.10091
1654.62	0.0998	-0.000368466	0.000183836	0.000220805	0.00469	0.03469	0.03472	0.02362	0.000661056	0.000135731	0.09892
1656.55	0.09553	-0.000209055	0.000161229	8.73112e-05	0.00329	0.02608	0.03543	0.02989	0.000893684	0.000150896	0.09598
1658.48	0.0915	1.70434e-05	0.000143959	1.7271e-05	0.00242	0.01885	0.03276	0.03646	0.00125	0.000168797	0.09207
1660.41	0.08768	0.000106216	0.000130376	0	0.00187	0.01336	0.02758	0.04271	0.0018	0.000190159	0.08764
1662.34	0.08353	-3.58858e-06	0.00011938	0	0.00149	0.00948	0.0214	0.04794	0.00263	0.000215979	0.08328
1664.27	0.08105	-0.00013208	0.000110242	0	0.00123	0.00684	0.01559	0.05148	0.00386	0.000247667	0.07937
1666.19	0.07635	-0.000119739	0.000102469	0	0.00104	0.00508	0.01094	0.05285	0.00561	0.000287287	0.07591
1668.12	0.07159	0.000195506	9.57237e-05	0	0.000898876	0.0039	0.00762	0.05185	0.00794	0.000337976	0.07264
1670.05	0.06758	0.000182443	8.97777e-05	0	0.000785305	0.00308	0.00538	0.04862	0.01087	0.000404707	0.06924
1671.98	0.06505	0.000113009	8.44662e-05	0	0.000693772	0.00251	0.00393	0.04361	0.01427	0.00049571	0.06559
1673.91	0.06192	-0.000146417	7.96703e-05	0	0.00061843	0.00209	0.00297	0.03748	0.01789	0.000625173	0.06175
1675.84	0.05968	-0.000247455	7.53057e-05	0	0.000555364	0.00178	0.00232	0.03092	0.02137	0.000818242	0.05783
1677.77	0.0548	-0.000155655	7.13087e-05	0	0.000501852	0.00153	0.00187	0.02456	0.02426	0.00112	0.05392
1679.69	0.04978	4.5362e-05	6.76275e-05	0	0.000455941	0.00134	0.00155	0.01889	0.02615	0.00161	0.05005
1681.62	0.04558	0.00033497	6.42239e-05	0	0.000416187	0.00118	0.0013	0.01414	0.02676	0.0024	0.04626
1683.55	0.04088	0.000218633	6.10668e-05	0	0.000381488	0.00105	0.00111	0.01041	0.02598	0.00364	0.04262
1685.48	0.04047	-7.73269e-05	5.81328e-05	0	0.000351002	0.000939426	0.000963163	0.0076	0.02393	0.00543	0.03927
1687.41	0.03697	-0.000158252	5.5397e-05	0	0.000324056	0.000846896	0.000842949	0.00557	0.02094	0.00767	0.03625
1689.34	0.03281	4.66451e-05	5.28418e-05	0	0.000300108	0.00076769	0.000744403	0.00413	0.01742	0.01	0.03341
1691.27	0.03067	-0.000123887	5.04524e-05	0	0.000278735	0.000699286	0.000662481	0.00312	0.01381	0.01177	0.0304
1693.19	0.02677	-0.000305007	4.82138e-05	0	0.000259566	0.000639765	0.000593559	0.00242	0.01045	0.01241	0.02683
1695.12	0.02187	0.000124004	4.6114e-05	0	0.000242312	0.000587614	0.000534973	0.00193	0.0076	0.01167	0.02261
1697.05	0.01626	0.000515789	4.41445e-05	0	0.000226725	0.000541646	0.000484727	0.00158	0.00535	0.00982	0.01804
1698.98	0.01433	9.76864e-05	4.22898e-05	0	0.000212592	0.000500906	0.000441293	0.00132	0.00368	0.00748	0.01367
1700.91	0.01431	-0.000445446	4.05462e-05	0	0.000199741	0.000464623	0.000403479	0.00112	0.0025	0.00526	0.01
1702.84	0.00901	-6.81853e-05	3.89025e-05	0	0.000188025	0.000432166	0.00037035	0.000972864	0.00171	0.00352	0.00724
1704.77	0.00392	0.000513589	3.73537e-05	0	0.000177307	0.000403009	0.000341155	0.00085506	0.0012	0.00232	0.00533
1706.69	0.00291	0.000339499	3.58927e-05	0	0.000167482	0.000376719	0.000315292	0.0007601	0.00085742	0.00156	0.00407
1708.62	0.00226	-1.63216e-05	3.45117e-05	0	0.000158453	0.000352925	0.000292274	0.000682011	0.000637298	0.00109	0.00325
1710.55	0.00141	-4.33146e-05	3.32065e-05	0	0.000150131	0.000331325	0.000271694	0.000616678	0.000491744	0.000799479	0.00269
1712.48	0.000286594	5.45736e-06	3.197e-05	0	0.000142451	0.000311654	0.000253219	0.000561199	0.00039321	0.000612846	0.00231
1714.41	-0.00079582	0.000226466	3.08e-05	0	0.000135344	0.000293688	0.000236571	0.000513494	0.000324474	0.000487215	0.00202
1716.34	-0.00159	0.000241721	2.9691e-05	0	0.000128757	0.000277236	0.000221516	0.000472039	0.000274883	0.000398584	0.0018
1718.26	8.8903e-05	0	2.86408e-05	0	0.000122639	0.000262133	0.000207856	0.00043569	0.000237833	0.000333391	0.00163
1720.19	0.000912541	0	2.76422e-05	0	0.000116948	0.000248233	0.000195425	0.00040357	0.00020922	0.000283744	0.00148

[truncated: 1 more sheets: zebra02]
